# Supplementary material for: Androglobin gene expression patterns and FOXJ1-dependent regulation indicate its functional association with ciliogenesis
Source: J Biol Chem. 2021 Jan 13;296:100291. doi: 10.1016/j.jbc.2021.100291 (PMC7949040; doi:10.1016/j.jbc.2021.100291)
Supplement: Supplemental File 1 [file mmc2.xlsx]

## Sheet: DESeq_Bta_Adgb_high_vs_low
	baseMean	log2FoldChange	lfcSE	stat	pvalue	padj
ENSBTAG00000002355	198.135	-25.5717	3.38361	-7.55752	4.1083e-14	1.16977e-10
ENSBTAG00000012460	16.2	-7.52322	2.09532	-3.59048	0.000330068	0.0169336
ENSBTAG00000015875	12.4344	-7.14809	1.65977	-4.30667	1.65734e-05	0.00149809
ENSBTAG00000015095	10.792	-6.93917	2.04318	-3.39625	0.000683149	0.030579
ENSBTAG00000018303	8.55331	-6.60915	1.93112	-3.42243	0.00062063	0.028734
ENSBTAG00000048079	8.40981	-6.59107	1.49347	-4.41326	1.01823e-05	0.000999741
ENSBTAG00000000161	6.64537	-6.24616	2.10282	-2.97037	0.00297439	0.0956959
ENSBTAG00000023535	5.53869	-5.9602	1.57745	-3.77838	0.000157849	0.00939615
ENSBTAG00000000219	4.38277	-5.61239	1.75438	-3.19908	0.00137866	0.0522241
ENSBTAG00000044137	4.3799	-5.60765	1.59754	-3.51018	0.000447798	0.0220466
ENSBTAG00000011427	3.93573	-5.49211	1.68977	-3.25022	0.00115315	0.0459218
ENSBTAG00000046430	3.58691	-5.32011	1.67637	-3.17358	0.0015057	0.0560421
ENSBTAG00000033386	10.9905	-4.79149	1.33043	-3.60146	0.000316438	0.0165514
ENSBTAG00000001150	87.4758	-4.44703	1.09082	-4.07679	4.56616e-05	0.00349813
ENSBTAG00000003977	14.2826	-3.97252	1.27119	-3.12505	0.00177775	0.0639391
ENSBTAG00000018189	102	-3.82577	0.920953	-4.15415	3.26503e-05	0.00262873
ENSBTAG00000039524	23.8555	-3.78277	0.919585	-4.11357	3.89593e-05	0.0030672
ENSBTAG00000002164	43.5611	-3.67723	0.730339	-5.03496	4.77942e-07	7.63099e-05
ENSBTAG00000035110	28.792	-3.57134	0.680814	-5.24568	1.55703e-07	3.05751e-05
ENSBTAG00000046662	35.4272	-3.50806	1.18411	-2.96262	0.0030503	0.0979536
ENSBTAG00000001331	27.9147	-3.15383	0.777922	-4.05417	5.03118e-05	0.00375339
ENSBTAG00000009419	83.5709	-3.06294	0.707337	-4.33024	1.48949e-05	0.00135354
ENSBTAG00000009703	34.8333	-2.94147	0.526569	-5.58612	2.32205e-08	6.19844e-06
ENSBTAG00000040268	23.9639	-2.93405	0.728377	-4.0282	5.62049e-05	0.00413881
ENSBTAG00000021518	102.335	-2.92082	0.835255	-3.49692	0.000470661	0.0231057
ENSBTAG00000004354	350.245	-2.91993	0.597584	-4.88622	1.02789e-06	0.000141616
ENSBTAG00000044059	59.9354	-2.90069	0.875178	-3.3144	0.000918401	0.0387406
ENSBTAG00000004296	130.417	-2.89182	0.696274	-4.15328	3.27745e-05	0.00262873
ENSBTAG00000009862	79.4328	-2.81946	0.598601	-4.71009	2.4761e-06	0.000306535
ENSBTAG00000022931	238.151	-2.7749	0.710056	-3.908	9.30646e-05	0.00616246
ENSBTAG00000014464	77.476	-2.77424	0.814005	-3.40813	0.000654098	0.0297838
ENSBTAG00000008005	112.527	-2.75685	0.672898	-4.09698	4.1857e-05	0.00326523
ENSBTAG00000009328	63.829	-2.68494	0.550969	-4.87313	1.09842e-06	0.000147759
ENSBTAG00000020009	46.6339	-2.63322	0.502979	-5.23525	1.64763e-07	3.19865e-05
ENSBTAG00000014359	29.7331	-2.62026	0.513735	-5.10041	3.38927e-07	5.77992e-05
ENSBTAG00000018077	61.7613	-2.59979	0.868758	-2.99254	0.00276671	0.0908969
ENSBTAG00000011976	59.7538	-2.57025	0.853028	-3.01309	0.00258603	0.0862885
ENSBTAG00000047410	130.842	-2.52924	0.781005	-3.23844	0.00120185	0.0473122
ENSBTAG00000003774	39.3743	-2.52657	0.613229	-4.12011	3.78689e-05	0.00299515
ENSBTAG00000014054	115.68	-2.50992	0.37855	-6.63037	3.34849e-11	3.17809e-08
ENSBTAG00000001917	147.463	-2.47141	0.476016	-5.19187	2.08189e-07	3.90846e-05
ENSBTAG00000030993	46.5231	-2.40994	0.617842	-3.90058	9.59637e-05	0.00628139
ENSBTAG00000013026	63.0393	-2.40198	0.506067	-4.74637	2.07099e-06	0.000264036
ENSBTAG00000009257	156.649	-2.39217	0.350234	-6.8302	8.47942e-12	9.65749e-09
ENSBTAG00000020264	163.116	-2.38962	0.481069	-4.96732	6.7885e-07	9.99783e-05
ENSBTAG00000006128	44.2167	-2.38728	0.511207	-4.66988	3.01379e-06	0.000360053
ENSBTAG00000003539	494.347	-2.3826	0.374611	-6.36019	2.01511e-10	1.37704e-07
ENSBTAG00000035710	363.599	-2.36145	0.400985	-5.88911	3.8827e-09	1.22837e-06
ENSBTAG00000033396	112.549	-2.36012	0.46547	-5.07041	3.96965e-07	6.52091e-05
ENSBTAG00000019076	33.4317	-2.34729	0.724824	-3.23843	0.00120191	0.0473122
ENSBTAG00000027197	73.8725	-2.33349	0.687126	-3.39601	0.000683751	0.030579
ENSBTAG00000009140	178.672	-2.31693	0.46162	-5.01913	5.19056e-07	8.02789e-05
ENSBTAG00000037856	30.8495	-2.29097	0.507164	-4.51722	6.2657e-06	0.000669021
ENSBTAG00000030325	43.4648	-2.29004	0.550833	-4.15741	3.21871e-05	0.00260609
ENSBTAG00000031018	177.919	-2.29001	0.626255	-3.65668	0.000255502	0.0138571
ENSBTAG00000020836	295.631	-2.27666	0.479613	-4.74688	2.0658e-06	0.000264036
ENSBTAG00000020929	781.392	-2.27422	0.360244	-6.31301	2.73652e-10	1.66967e-07
ENSBTAG00000016165	1154.98	-2.27345	0.618815	-3.67387	0.000238906	0.0132515
ENSBTAG00000008605	228.706	-2.24384	0.613482	-3.65755	0.000254642	0.0138545
ENSBTAG00000001772	85.0979	-2.2314	0.367264	-6.07572	1.23431e-09	4.58412e-07
ENSBTAG00000035776	52.1267	-2.227	0.675647	-3.2961	0.000980375	0.0405324
ENSBTAG00000001080	398.482	-2.22285	0.488309	-4.55214	5.31039e-06	0.000581556
ENSBTAG00000024509	93.7987	-2.21798	0.621741	-3.56737	0.000360585	0.0183888
ENSBTAG00000020522	156.421	-2.20801	0.417194	-5.29252	1.20639e-07	2.51341e-05
ENSBTAG00000021714	241.402	-2.20411	0.437218	-5.04122	4.62561e-07	7.52609e-05
ENSBTAG00000003893	66.3215	-2.19837	0.694717	-3.1644	0.00155401	0.0574646
ENSBTAG00000014409	401.572	-2.19203	0.35443	-6.18465	6.22396e-10	2.79816e-07
ENSBTAG00000014574	833.619	-2.18132	0.358851	-6.07863	1.21215e-09	4.58412e-07
ENSBTAG00000003944	185.889	-2.17965	0.582909	-3.73926	0.000184563	0.0107248
ENSBTAG00000009341	672.946	-2.17809	0.499704	-4.35876	1.30799e-05	0.00124724
ENSBTAG00000045674	32.7673	-2.17381	0.578275	-3.75913	0.000170504	0.0100444
ENSBTAG00000032846	114.004	-2.17125	0.307801	-7.05408	1.73741e-12	2.78058e-09
ENSBTAG00000029295	14.7857	-2.1642	0.674682	-3.20774	0.00133782	0.051245
ENSBTAG00000018771	335.222	-2.15998	0.493041	-4.38092	1.18177e-05	0.00114713
ENSBTAG00000047509	31.0054	-2.15828	0.72288	-2.98567	0.0028296	0.0922537
ENSBTAG00000046148	70.2104	-2.15622	0.43861	-4.91603	8.8319e-07	0.000124698
ENSBTAG00000015378	375.274	-2.14867	0.420131	-5.11428	3.14933e-07	5.54671e-05
ENSBTAG00000004167	86.8792	-2.14257	0.482008	-4.44509	8.78533e-06	0.000877711
ENSBTAG00000019287	284.727	-2.13313	0.391119	-5.45393	4.92695e-08	1.15304e-05
ENSBTAG00000033220	120.672	-2.1293	0.508236	-4.18958	2.79469e-05	0.00230649
ENSBTAG00000016732	563.241	-2.12693	0.457911	-4.64486	3.403e-06	0.000398197
ENSBTAG00000010458	248.622	-2.11293	0.65323	-3.23459	0.00121817	0.0476585
ENSBTAG00000010881	192.194	-2.10668	0.51891	-4.05982	4.91114e-05	0.00369612
ENSBTAG00000009057	172.56	-2.1059	0.537373	-3.91888	8.89616e-05	0.00598354
ENSBTAG00000040449	195.922	-2.10441	0.430682	-4.88623	1.02787e-06	0.000141616
ENSBTAG00000047203	155.424	-2.10049	0.65144	-3.22438	0.00126247	0.0488305
ENSBTAG00000011890	389.525	-2.09453	0.29946	-6.99437	2.66454e-12	3.79342e-09
ENSBTAG00000024044	261.775	-2.08307	0.487335	-4.2744	1.91649e-05	0.00167904
ENSBTAG00000005189	212.608	-2.08158	0.260377	-7.99449	1.30114e-15	1.11143e-11
ENSBTAG00000009833	193.685	-2.07514	0.418532	-4.95814	7.1171e-07	0.000103922
ENSBTAG00000015773	195.887	-2.06693	0.38645	-5.3485	8.86856e-08	1.94693e-05
ENSBTAG00000038823	46.4866	-2.05916	0.490802	-4.19549	2.72278e-05	0.00226908
ENSBTAG00000007284	253.974	-2.05486	0.423529	-4.85175	1.22379e-06	0.000162072
ENSBTAG00000015485	264.712	-2.05459	0.469152	-4.37937	1.19023e-05	0.00114881
ENSBTAG00000006387	359.126	-2.04773	0.315194	-6.49674	8.20788e-11	6.09667e-08
ENSBTAG00000013509	102.162	-2.04595	0.435431	-4.69867	2.61857e-06	0.000319541
ENSBTAG00000024662	287.046	-2.0415	0.360812	-5.65806	1.53092e-08	4.21843e-06
ENSBTAG00000011106	104.832	-2.03996	0.400249	-5.09671	3.45599e-07	5.77992e-05
ENSBTAG00000019134	269.069	-2.031	0.536328	-3.78687	0.000152559	0.0091772
ENSBTAG00000030189	364.508	-2.01981	0.382764	-5.27689	1.31393e-07	2.67228e-05
ENSBTAG00000021327	453.344	-2.00707	0.333015	-6.02697	1.67062e-09	5.94602e-07
ENSBTAG00000008798	424.257	-2.0051	0.65121	-3.07903	0.00207672	0.0725397
ENSBTAG00000012334	99.1807	-2.00474	0.483208	-4.14881	3.34213e-05	0.00265567
ENSBTAG00000003595	480.965	-2.0026	0.392013	-5.1085	3.24732e-07	5.66094e-05
ENSBTAG00000027900	477.394	-2.00203	0.385826	-5.18894	2.11496e-07	3.92738e-05
ENSBTAG00000003090	69.0225	-1.99775	0.567743	-3.51876	0.000433568	0.0214077
ENSBTAG00000032862	537.852	-1.99684	0.447091	-4.4663	7.95828e-06	0.000819032
ENSBTAG00000005568	200.451	-1.99587	0.603895	-3.305	0.000949779	0.0397697
ENSBTAG00000003594	735.402	-1.99485	0.373004	-5.34808	8.88907e-08	1.94693e-05
ENSBTAG00000017823	614.625	-1.98398	0.295185	-6.72114	1.80303e-11	1.81194e-08
ENSBTAG00000010278	123.289	-1.97819	0.393228	-5.03064	4.88845e-07	7.7328e-05
ENSBTAG00000005231	641.581	-1.977	0.415846	-4.75417	1.99264e-06	0.000257896
ENSBTAG00000007437	535.931	-1.977	0.363159	-5.44389	5.21297e-08	1.18744e-05
ENSBTAG00000014144	569.096	-1.97512	0.393593	-5.01819	5.21597e-07	8.02789e-05
ENSBTAG00000022509	2976.29	-1.96993	0.314981	-6.25411	3.99782e-10	2.06966e-07
ENSBTAG00000015825	1169.2	-1.95991	0.384663	-5.09515	3.48473e-07	5.77992e-05
ENSBTAG00000021284	408.451	-1.95982	0.285659	-6.86069	6.85267e-12	8.36221e-09
ENSBTAG00000018499	4251.38	-1.95917	0.469994	-4.1685	3.06611e-05	0.00249436
ENSBTAG00000023529	757.121	-1.95758	0.312731	-6.25962	3.85917e-10	2.06966e-07
ENSBTAG00000012850	208.811	-1.95476	0.578573	-3.37859	0.000728596	0.0320808
ENSBTAG00000011861	384.144	-1.95204	0.316356	-6.17041	6.81146e-10	2.98377e-07
ENSBTAG00000021958	31.716	-1.94867	0.592439	-3.28923	0.00100461	0.0410593
ENSBTAG00000013476	47.2172	-1.94072	0.519163	-3.73817	0.000185367	0.0107349
ENSBTAG00000004192	164.123	-1.94006	0.352837	-5.49847	3.83103e-08	9.38943e-06
ENSBTAG00000011098	34.7051	-1.93678	0.599093	-3.23284	0.00122564	0.0478057
ENSBTAG00000011910	553.268	-1.93379	0.278198	-6.95113	3.62377e-12	4.7622e-09
ENSBTAG00000032819	114.388	-1.93305	0.615453	-3.14085	0.00168458	0.0614057
ENSBTAG00000008752	159.146	-1.93189	0.317207	-6.0903	1.12699e-09	4.37578e-07
ENSBTAG00000021547	289.514	-1.93085	0.327419	-5.89718	3.69756e-09	1.19187e-06
ENSBTAG00000021903	111.792	-1.93	0.455073	-4.24107	2.22456e-05	0.00190977
ENSBTAG00000006947	540.604	-1.92769	0.273435	-7.04991	1.79035e-12	2.78058e-09
ENSBTAG00000013989	144.959	-1.92548	0.384408	-5.00896	5.47255e-07	8.34759e-05
ENSBTAG00000012015	117.355	-1.92462	0.30759	-6.25709	3.92229e-10	2.06966e-07
ENSBTAG00000022917	259.331	-1.92346	0.329379	-5.83966	5.23082e-09	1.60203e-06
ENSBTAG00000008144	126.066	-1.92244	0.314807	-6.10672	1.01698e-09	4.23758e-07
ENSBTAG00000016854	2474.4	-1.9215	0.374282	-5.13384	2.83896e-07	5.05216e-05
ENSBTAG00000013778	669.273	-1.91221	0.250635	-7.62946	2.35743e-14	8.05487e-11
ENSBTAG00000016244	688.867	-1.91108	0.363454	-5.25809	1.45556e-07	2.89148e-05
ENSBTAG00000008172	609.655	-1.90828	0.38531	-4.9526	7.32297e-07	0.000106022
ENSBTAG00000034192	367.587	-1.90405	0.300104	-6.34464	2.22951e-10	1.4107e-07
ENSBTAG00000007243	111.962	-1.89891	0.400401	-4.74252	2.11079e-06	0.000267117
ENSBTAG00000010116	1135.75	-1.89678	0.332785	-5.69973	1.19998e-08	3.41675e-06
ENSBTAG00000033291	1047.14	-1.89678	0.381696	-4.96934	6.71827e-07	9.98043e-05
ENSBTAG00000009649	1523.37	-1.89248	0.42074	-4.49798	6.86031e-06	0.000727959
ENSBTAG00000034384	1609.49	-1.88884	0.441831	-4.27503	1.91111e-05	0.00167904
ENSBTAG00000019793	1102.24	-1.88611	0.256472	-7.35406	1.92282e-13	4.69279e-10
ENSBTAG00000006174	119.39	-1.88563	0.498603	-3.78182	0.000155688	0.00930311
ENSBTAG00000014830	580.408	-1.88432	0.366084	-5.14723	2.64354e-07	4.8045e-05
ENSBTAG00000011097	39.7751	-1.88225	0.544141	-3.45913	0.000541932	0.0259294
ENSBTAG00000009481	602.062	-1.88145	0.421703	-4.46156	8.13666e-06	0.000832375
ENSBTAG00000013873	99.6013	-1.8805	0.606554	-3.10031	0.00193321	0.0683788
ENSBTAG00000027312	316.007	-1.88029	0.306064	-6.14345	8.07504e-10	3.44885e-07
ENSBTAG00000016844	933.352	-1.87835	0.299296	-6.27589	3.47634e-10	1.97966e-07
ENSBTAG00000008538	269.242	-1.87813	0.570688	-3.291	0.000998326	0.0409003
ENSBTAG00000009332	101.474	-1.87704	0.399289	-4.70094	2.58961e-06	0.00031828
ENSBTAG00000001903	184.561	-1.86602	0.446971	-4.17481	2.98236e-05	0.00243783
ENSBTAG00000047303	588.509	-1.8577	0.336504	-5.5206	3.37843e-08	8.61449e-06
ENSBTAG00000004637	95.9186	-1.85541	0.405	-4.58126	4.62186e-06	0.000514975
ENSBTAG00000005442	995.223	-1.83717	0.334918	-5.48541	4.125e-08	9.92557e-06
ENSBTAG00000018487	533.701	-1.83558	0.295766	-6.2062	5.42828e-10	2.64962e-07
ENSBTAG00000024510	374.355	-1.83218	0.574772	-3.18766	0.00143428	0.0538533
ENSBTAG00000000220	339.814	-1.82987	0.468838	-3.90299	9.50135e-05	0.00626722
ENSBTAG00000013320	3008.07	-1.82905	0.313514	-5.83404	5.41016e-09	1.62153e-06
ENSBTAG00000002583	166.57	-1.82564	0.390463	-4.67557	2.93133e-06	0.000352668
ENSBTAG00000014053	479.549	-1.82421	0.278998	-6.53845	6.21613e-11	5.05697e-08
ENSBTAG00000009291	593.666	-1.82111	0.357399	-5.09546	3.47898e-07	5.77992e-05
ENSBTAG00000001830	273.594	-1.82025	0.303805	-5.99152	2.07884e-09	7.24793e-07
ENSBTAG00000008693	250.063	-1.81901	0.275682	-6.59821	4.16157e-11	3.55481e-08
ENSBTAG00000013698	596.754	-1.8171	0.275281	-6.60089	4.08708e-11	3.55481e-08
ENSBTAG00000016523	758.517	-1.81504	0.292701	-6.20101	5.61022e-10	2.66236e-07
ENSBTAG00000013336	192.563	-1.81346	0.472915	-3.83465	0.000125743	0.00771725
ENSBTAG00000014699	86.3817	-1.8061	0.330847	-5.45903	4.78756e-08	1.13598e-05
ENSBTAG00000047009	399.397	-1.80509	0.45787	-3.94237	8.06811e-05	0.00553556
ENSBTAG00000003682	263.373	-1.80414	0.331345	-5.44491	5.18327e-08	1.18744e-05
ENSBTAG00000004693	115.797	-1.80402	0.501816	-3.59499	0.000324408	0.0167945
ENSBTAG00000001969	969.673	-1.79566	0.367681	-4.88375	1.04088e-06	0.000142259
ENSBTAG00000036113	156.398	-1.79488	0.505003	-3.5542	0.00037913	0.0191899
ENSBTAG00000014038	104.045	-1.79446	0.564103	-3.18109	0.00146723	0.0547297
ENSBTAG00000004405	195.815	-1.79214	0.396249	-4.52275	6.10417e-06	0.000655871
ENSBTAG00000013015	268.049	-1.78849	0.361447	-4.94815	7.49219e-07	0.00010756
ENSBTAG00000018106	422.213	-1.78697	0.249435	-7.16406	7.83211e-13	1.67255e-09
ENSBTAG00000020965	816.05	-1.77115	0.354261	-4.99957	5.74588e-07	8.68696e-05
ENSBTAG00000017794	257.124	-1.76916	0.480716	-3.68026	0.000232999	0.0130313
ENSBTAG00000011487	283.482	-1.76635	0.432503	-4.08402	4.42636e-05	0.0034063
ENSBTAG00000008201	113.528	-1.75887	0.533708	-3.29557	0.00098223	0.0405324
ENSBTAG00000026696	425.337	-1.75815	0.411812	-4.26931	1.96082e-05	0.00170912
ENSBTAG00000034338	807.644	-1.75313	0.418112	-4.19297	2.75329e-05	0.00228336
ENSBTAG00000005812	284.851	-1.74159	0.499093	-3.48952	0.000483889	0.0236082
ENSBTAG00000001838	407.321	-1.73916	0.418965	-4.15109	3.30901e-05	0.00264164
ENSBTAG00000019919	490.504	-1.73897	0.399052	-4.35774	1.31412e-05	0.00124724
ENSBTAG00000039055	125.021	-1.72992	0.43785	-3.95093	7.7848e-05	0.00547306
ENSBTAG00000040226	115.707	-1.72981	0.292937	-5.90506	3.52528e-09	1.15819e-06
ENSBTAG00000030973	2973.9	-1.72177	0.254245	-6.77207	1.26949e-11	1.3555e-08
ENSBTAG00000030198	445.876	-1.71941	0.331114	-5.19281	2.07148e-07	3.90846e-05
ENSBTAG00000007916	1441.53	-1.71381	0.32511	-5.27147	1.35337e-07	2.72012e-05
ENSBTAG00000016926	270.543	-1.71247	0.394916	-4.33629	1.44909e-05	0.00133098
ENSBTAG00000004458	99.177	-1.7027	0.513081	-3.31858	0.000904759	0.0382597
ENSBTAG00000010878	2789.11	-1.70131	0.359658	-4.73036	2.24119e-06	0.000281533
ENSBTAG00000011924	165.683	-1.69907	0.452893	-3.75159	0.000175716	0.0102661
ENSBTAG00000019881	252.694	-1.69652	0.211197	-8.03291	9.51853e-16	1.11143e-11
ENSBTAG00000018519	430.302	-1.69604	0.429632	-3.94767	7.89161e-05	0.00552542
ENSBTAG00000004187	251.849	-1.69327	0.365442	-4.63348	3.5957e-06	0.000415061
ENSBTAG00000017769	918.806	-1.6915	0.316488	-5.34459	9.06214e-08	1.95972e-05
ENSBTAG00000021292	145.866	-1.69141	0.378593	-4.46762	7.90957e-06	0.000819032
ENSBTAG00000016784	1955.85	-1.68197	0.346431	-4.85515	1.20298e-06	0.00016056
ENSBTAG00000015994	178.216	-1.6803	0.380673	-4.41402	1.01468e-05	0.000999741
ENSBTAG00000008176	299.664	-1.67482	0.326139	-5.1353	2.81687e-07	5.05216e-05
ENSBTAG00000013736	3583.07	-1.6674	0.265609	-6.27766	3.43713e-10	1.97966e-07
ENSBTAG00000012074	716.307	-1.66676	0.285453	-5.83901	5.25134e-09	1.60203e-06
ENSBTAG00000006069	3233.18	-1.66316	0.3834	-4.33792	1.43838e-05	0.00132829
ENSBTAG00000047395	196.105	-1.65861	0.355984	-4.65924	3.17376e-06	0.000376531
ENSBTAG00000032933	74.7505	-1.65402	0.3764	-4.3943	1.11128e-05	0.00108487
ENSBTAG00000003321	126.28	-1.6493	0.312521	-5.27739	1.31038e-07	2.67228e-05
ENSBTAG00000016147	1134.04	-1.64324	0.401938	-4.08829	4.34573e-05	0.00335939
ENSBTAG00000032650	127.777	-1.64196	0.416048	-3.94657	7.92787e-05	0.00552815
ENSBTAG00000015569	750.581	-1.63763	0.35482	-4.61538	3.92374e-06	0.000446888
ENSBTAG00000002515	537.878	-1.63001	0.472275	-3.4514	0.000557692	0.0263923
ENSBTAG00000026467	598.492	-1.61959	0.477779	-3.38984	0.000699341	0.0310723
ENSBTAG00000023064	198.45	-1.61747	0.51799	-3.12259	0.00179267	0.0643401
ENSBTAG00000022373	146.375	-1.61565	0.453873	-3.5597	0.00037128	0.0188778
ENSBTAG00000047794	898.381	-1.61402	0.4041	-3.99411	6.49384e-05	0.00468105
ENSBTAG00000012158	106.374	-1.60307	0.470448	-3.40754	0.000655509	0.0297838
ENSBTAG00000037555	278.011	-1.59559	0.364525	-4.37716	1.20233e-05	0.00115397
ENSBTAG00000009443	369.56	-1.59441	0.343817	-4.63739	3.52835e-06	0.000410057
ENSBTAG00000026751	714.638	-1.59268	0.261185	-6.09791	1.07466e-09	4.30957e-07
ENSBTAG00000000654	230.421	-1.59145	0.356233	-4.46743	7.91665e-06	0.000819032
ENSBTAG00000006141	228.226	-1.5904	0.223583	-7.11323	1.13356e-12	2.15175e-09
ENSBTAG00000014397	60.7028	-1.55152	0.426302	-3.63949	0.000273182	0.0147691
ENSBTAG00000002408	1007.53	-1.54936	0.199385	-7.77073	7.80372e-15	3.33297e-11
ENSBTAG00000010620	340.87	-1.53613	0.265424	-5.78743	7.14719e-09	2.10522e-06
ENSBTAG00000020048	107.306	-1.53161	0.386361	-3.96418	7.36475e-05	0.00524247
ENSBTAG00000013638	186.558	-1.52996	0.405612	-3.77197	0.000161962	0.00960747
ENSBTAG00000021643	188.649	-1.51732	0.32096	-4.72745	2.27361e-06	0.000283521
ENSBTAG00000021972	3662.13	-1.51599	0.24499	-6.18797	6.0944e-10	2.79816e-07
ENSBTAG00000019053	269	-1.51565	0.285248	-5.31343	1.07581e-07	2.26902e-05
ENSBTAG00000047810	61.2688	-1.5154	0.470607	-3.2201	0.00128144	0.0494179
ENSBTAG00000003508	984.769	-1.51218	0.40845	-3.70225	0.000213699	0.0122102
ENSBTAG00000023407	57.6418	-1.51207	0.405592	-3.72805	0.000192964	0.0110996
ENSBTAG00000016192	169.613	-1.51003	0.237835	-6.34909	2.16592e-10	1.4107e-07
ENSBTAG00000015309	423.565	-1.49518	0.353659	-4.22775	2.36041e-05	0.00201626
ENSBTAG00000012735	281.774	-1.48648	0.25073	-5.92863	3.05468e-09	1.04372e-06
ENSBTAG00000013920	1288.69	-1.48445	0.317439	-4.67634	2.9204e-06	0.000352668
ENSBTAG00000002251	378.964	-1.46728	0.287336	-5.10649	3.28194e-07	5.6635e-05
ENSBTAG00000012688	667.517	-1.46546	0.266557	-5.49772	3.84723e-08	9.38943e-06
ENSBTAG00000011048	130.003	-1.46515	0.390592	-3.75109	0.000176069	0.0102661
ENSBTAG00000010758	374.795	-1.46262	0.446893	-3.27286	0.00106463	0.0427958
ENSBTAG00000000954	81.5284	-1.45563	0.263233	-5.52984	3.20531e-08	8.2969e-06
ENSBTAG00000010477	1406.72	-1.45228	0.288392	-5.03578	4.75918e-07	7.63099e-05
ENSBTAG00000001642	140.333	-1.44617	0.422835	-3.42017	0.000625814	0.0288638
ENSBTAG00000013529	82.4862	-1.44442	0.479226	-3.01407	0.00257771	0.0861793
ENSBTAG00000011237	1537.12	-1.44215	0.426121	-3.38437	0.000713429	0.0314941
ENSBTAG00000025634	111.898	-1.44057	0.341279	-4.22108	2.43131e-05	0.00206649
ENSBTAG00000011273	902.157	-1.4383	0.274867	-5.23273	1.67026e-07	3.20615e-05
ENSBTAG00000005908	850.838	-1.43574	0.183006	-7.84532	4.31864e-15	2.45932e-11
ENSBTAG00000031340	256.556	-1.4328	0.41407	-3.46029	0.000539587	0.0259294
ENSBTAG00000017810	1548.73	-1.4283	0.292803	-4.87802	1.07154e-06	0.000145287
ENSBTAG00000013505	1004.65	-1.4252	0.298897	-4.76822	1.85863e-06	0.000242387
ENSBTAG00000002972	533.551	-1.42415	0.255419	-5.57574	2.4648e-08	6.47825e-06
ENSBTAG00000045867	253.542	-1.4238	0.359379	-3.96182	7.43793e-05	0.0052726
ENSBTAG00000018025	588.444	-1.39639	0.399626	-3.49425	0.000475387	0.0232708
ENSBTAG00000000437	38.8907	-1.39248	0.422675	-3.29444	0.000986166	0.0405968
ENSBTAG00000016017	978.024	-1.38041	0.243416	-5.671	1.41963e-08	3.97588e-06
ENSBTAG00000047510	243.368	-1.38039	0.21196	-6.5125	7.39118e-11	5.73958e-08
ENSBTAG00000017752	918.138	-1.37341	0.401699	-3.41901	0.000628502	0.0288638
ENSBTAG00000020032	483.175	-1.3714	0.412749	-3.32262	0.000891777	0.0378983
ENSBTAG00000046744	662.188	-1.37085	0.393966	-3.47962	0.000502117	0.0243008
ENSBTAG00000009686	170.629	-1.36982	0.351334	-3.8989	9.66291e-05	0.00630081
ENSBTAG00000003593	60.3747	-1.36741	0.438845	-3.11594	0.00183362	0.0652617
ENSBTAG00000005630	617.599	-1.33809	0.404701	-3.30637	0.000945145	0.0397068
ENSBTAG00000006578	363.21	-1.32588	0.240461	-5.51391	3.50948e-08	8.81705e-06
ENSBTAG00000003414	230.202	-1.32408	0.337068	-3.92824	8.55715e-05	0.00580121
ENSBTAG00000013292	194.642	-1.32251	0.40356	-3.2771	0.00104879	0.0424585
ENSBTAG00000018560	627.263	-1.30683	0.312996	-4.17524	2.97674e-05	0.00243783
ENSBTAG00000002660	358.5	-1.28816	0.330188	-3.90128	9.56844e-05	0.00628139
ENSBTAG00000001090	93.6622	-1.28672	0.295852	-4.3492	1.36634e-05	0.00128256
ENSBTAG00000019028	230.094	-1.28439	0.314007	-4.09032	4.30772e-05	0.00334514
ENSBTAG00000019402	551.838	-1.28318	0.357195	-3.59239	0.000327657	0.0168605
ENSBTAG00000004394	565.025	-1.27785	0.398477	-3.20684	0.001342	0.0512903
ENSBTAG00000033464	1150.45	-1.27667	0.421791	-3.02678	0.00247171	0.0827973
ENSBTAG00000002580	6745.49	-1.27258	0.347424	-3.66291	0.000249371	0.013611
ENSBTAG00000014758	849.972	-1.27216	0.367845	-3.45842	0.000543357	0.0259294
ENSBTAG00000005156	275.545	-1.27086	0.345437	-3.67897	0.000234173	0.0130313
ENSBTAG00000038735	161.264	-1.2692	0.406973	-3.11864	0.0018169	0.0649372
ENSBTAG00000007994	361.578	-1.26111	0.422016	-2.98829	0.00280542	0.09164
ENSBTAG00000008299	183.217	-1.25544	0.417784	-3.005	0.00265583	0.088045
ENSBTAG00000015792	1004.38	-1.25336	0.348401	-3.59746	0.000321336	0.0167369
ENSBTAG00000021365	201.834	-1.25305	0.329763	-3.79985	0.000144786	0.00874037
ENSBTAG00000003393	163.571	-1.24747	0.404017	-3.08766	0.00201742	0.0706263
ENSBTAG00000032509	435.265	-1.24553	0.267911	-4.64905	3.33464e-06	0.000392889
ENSBTAG00000000271	473.987	-1.24481	0.315633	-3.94385	8.01847e-05	0.00553556
ENSBTAG00000019864	1302.84	-1.23	0.365097	-3.36896	0.000754522	0.0329674
ENSBTAG00000018991	800.022	-1.22549	0.337298	-3.63326	0.00027986	0.0149879
ENSBTAG00000004921	440.723	-1.19972	0.281569	-4.26082	2.03675e-05	0.00176628
ENSBTAG00000009983	228.375	-1.19566	0.373591	-3.20045	0.00137215	0.0522091
ENSBTAG00000004622	884.912	-1.18048	0.275401	-4.2864	1.81595e-05	0.00162427
ENSBTAG00000010548	629.848	-1.17101	0.284841	-4.11109	3.93804e-05	0.00308612
ENSBTAG00000000854	156.662	-1.16863	0.329231	-3.54957	0.000385854	0.0193462
ENSBTAG00000036087	340.99	-1.15732	0.338811	-3.41584	0.000635863	0.0291235
ENSBTAG00000020471	346.539	-1.15705	0.255235	-4.53328	5.80761e-06	0.000627957
ENSBTAG00000011203	296.281	-1.15448	0.387355	-2.98043	0.00287846	0.0933123
ENSBTAG00000020269	300.127	-1.15056	0.334989	-3.4346	0.000593423	0.0276996
ENSBTAG00000034430	463.362	-1.15045	0.286221	-4.01946	5.83327e-05	0.00424066
ENSBTAG00000025308	182.444	-1.14531	0.263535	-4.34595	1.38676e-05	0.00129462
ENSBTAG00000007008	548.96	-1.13865	0.29698	-3.83409	0.000126031	0.00771725
ENSBTAG00000006409	236.78	-1.13109	0.32723	-3.45655	0.000547131	0.0260269
ENSBTAG00000019841	387.156	-1.13079	0.305742	-3.69849	0.000216885	0.0123509
ENSBTAG00000030974	642.694	-1.11596	0.355398	-3.14002	0.00168934	0.0614057
ENSBTAG00000019309	503.163	-1.10768	0.24692	-4.48599	7.25746e-06	0.000765349
ENSBTAG00000004126	1141.79	-1.10766	0.363717	-3.04538	0.00232389	0.0795618
ENSBTAG00000017150	1140.9	-1.10522	0.367329	-3.00881	0.00262275	0.0873432
ENSBTAG00000007253	192.712	-1.10406	0.347974	-3.17284	0.00150957	0.0560643
ENSBTAG00000015177	5171.59	-1.07946	0.333088	-3.24076	0.00119212	0.0471437
ENSBTAG00000013078	2373.52	-1.07477	0.250123	-4.29696	1.73158e-05	0.00155696
ENSBTAG00000043950	216.749	-1.05939	0.307556	-3.44456	0.000571986	0.026994
ENSBTAG00000004197	92.8293	-1.05586	0.352935	-2.99165	0.00277471	0.0909851
ENSBTAG00000019563	283.606	-1.03728	0.254646	-4.07344	4.63247e-05	0.00351738
ENSBTAG00000032544	918.515	-1.03014	0.30089	-3.42364	0.000617881	0.0286845
ENSBTAG00000008353	1135.81	-1.01684	0.338824	-3.00108	0.00269023	0.0886762
ENSBTAG00000023776	568.737	-1.0015	0.260027	-3.85152	0.000117386	0.00734588
ENSBTAG00000015692	831.133	-1.00088	0.29529	-3.38949	0.000700235	0.0310723
ENSBTAG00000000793	1608.17	-0.995378	0.290504	-3.42639	0.000611666	0.0284733
ENSBTAG00000000489	379.852	-0.975743	0.202112	-4.82774	1.38089e-06	0.00018147
ENSBTAG00000015254	2605.74	-0.969831	0.269923	-3.59299	0.0003269	0.0168605
ENSBTAG00000019342	573.955	-0.941917	0.203969	-4.61793	3.87584e-06	0.000444395
ENSBTAG00000004092	474.23	-0.934268	0.25468	-3.66841	0.000244068	0.0134265
ENSBTAG00000012979	169.138	-0.92956	0.289662	-3.20912	0.00133142	0.0511146
ENSBTAG00000015432	1575.96	-0.928492	0.15366	-6.04252	1.5173e-09	5.51522e-07
ENSBTAG00000023765	112.753	-0.911777	0.225037	-4.05168	5.08521e-05	0.0037772
ENSBTAG00000020802	1340.54	-0.91149	0.199826	-4.56142	5.08089e-06	0.000560013
ENSBTAG00000000819	259.064	-0.910077	0.238362	-3.81804	0.000134516	0.00814922
ENSBTAG00000003144	513.741	-0.901493	0.272914	-3.30321	0.000955833	0.0398279
ENSBTAG00000031433	223.845	-0.891391	0.231624	-3.84844	0.000118875	0.00738492
ENSBTAG00000001572	457.586	-0.88246	0.281139	-3.13887	0.00169598	0.0615161
ENSBTAG00000007659	793.175	-0.872048	0.290449	-3.00242	0.00267844	0.0885078
ENSBTAG00000047461	563.978	-0.848434	0.249083	-3.40623	0.000658675	0.0298383
ENSBTAG00000004099	802.948	-0.844279	0.254169	-3.32173	0.000894622	0.0379249
ENSBTAG00000014286	1456.17	-0.843034	0.211775	-3.98079	6.86854e-05	0.00490971
ENSBTAG00000033565	484.363	-0.840164	0.271716	-3.09207	0.00198768	0.0700154
ENSBTAG00000034193	352.508	-0.840025	0.254081	-3.30613	0.000945955	0.0397068
ENSBTAG00000006595	261.089	-0.836777	0.275518	-3.03711	0.00238861	0.0811273
ENSBTAG00000016845	1527.94	-0.80631	0.242536	-3.3245	0.000885769	0.0377369
ENSBTAG00000000088	447.027	-0.801304	0.268783	-2.98123	0.00287091	0.0932446
ENSBTAG00000009256	170.81	-0.795703	0.238412	-3.33752	0.0008453	0.0364674
ENSBTAG00000019822	2662.91	-0.785493	0.210583	-3.73009	0.00019141	0.0110475
ENSBTAG00000009169	1299.38	-0.782495	0.245628	-3.18569	0.0014441	0.054103
ENSBTAG00000012921	526.887	-0.778987	0.131665	-5.91644	3.28979e-09	1.10201e-06
ENSBTAG00000014432	923.326	-0.74928	0.247079	-3.03255	0.00242498	0.0818741
ENSBTAG00000005787	2151.3	-0.746011	0.245913	-3.03364	0.00241624	0.0817408
ENSBTAG00000006001	625.879	-0.739409	0.243647	-3.03476	0.00240729	0.0815994
ENSBTAG00000017407	505.57	-0.733438	0.222318	-3.29905	0.000970128	0.0402273
ENSBTAG00000015856	892.29	-0.731267	0.238943	-3.06042	0.00221025	0.076437
ENSBTAG00000020040	2100.11	-0.713614	0.21968	-3.24842	0.00116047	0.0459988
ENSBTAG00000020584	982.47	-0.709803	0.232072	-3.05855	0.00222412	0.0767615
ENSBTAG00000023976	698.638	-0.708367	0.209169	-3.38657	0.00070772	0.031323
ENSBTAG00000022294	1272.73	-0.691442	0.191373	-3.61306	0.000302605	0.0160053
ENSBTAG00000015708	184.518	-0.68754	0.210642	-3.26402	0.00109845	0.0440516
ENSBTAG00000012463	832.315	-0.668146	0.19913	-3.35532	0.000792722	0.0345481
ENSBTAG00000004597	410.13	-0.663797	0.224121	-2.96178	0.00305862	0.0980366
ENSBTAG00000005744	1686.53	-0.650016	0.170218	-3.81874	0.000134137	0.00814922
ENSBTAG00000012499	835.535	-0.645255	0.213157	-3.02714	0.00246879	0.0827973
ENSBTAG00000024042	422.083	-0.630182	0.163931	-3.8442	0.000120949	0.00745952
ENSBTAG00000018157	2637.41	-0.629757	0.174638	-3.60607	0.000310865	0.016341
ENSBTAG00000019321	1039.17	-0.614874	0.137979	-4.4563	8.33856e-06	0.000844186
ENSBTAG00000010590	1402.16	-0.602956	0.164249	-3.67098	0.000241623	0.0133588
ENSBTAG00000003773	1006.31	-0.602087	0.148008	-4.06795	4.74289e-05	0.00358529
ENSBTAG00000002747	2267.32	-0.596279	0.163879	-3.63854	0.000274192	0.014777
ENSBTAG00000035858	1083.98	-0.539158	0.165936	-3.24919	0.00115733	0.0459808
ENSBTAG00000013403	754.722	-0.532404	0.164472	-3.23705	0.00120772	0.0474313
ENSBTAG00000013676	831.732	-0.520524	0.156494	-3.32617	0.000880486	0.0376998
ENSBTAG00000015973	1522.46	-0.485276	0.157635	-3.07848	0.00208057	0.0725397
ENSBTAG00000019958	1857.46	-0.461426	0.153573	-3.0046	0.00265929	0.088045
ENSBTAG00000009208	1543.03	-0.394181	0.127617	-3.08877	0.00200987	0.0706263
ENSBTAG00000006768	1144.07	-0.394107	0.123519	-3.19065	0.00141953	0.0534829
ENSBTAG00000000942	3148.72	0.389219	0.127839	3.04459	0.00232999	0.079611
ENSBTAG00000007434	1569.81	0.408276	0.132225	3.08774	0.00201687	0.0706263
ENSBTAG00000008613	496.415	0.496271	0.148791	3.33535	0.000851921	0.0366605
ENSBTAG00000001511	1012.21	0.616632	0.196312	3.14108	0.00168327	0.0614057
ENSBTAG00000000053	1437.43	0.620196	0.185703	3.33972	0.000838626	0.0362711
ENSBTAG00000013411	14315.9	0.630291	0.208104	3.02873	0.00245583	0.0826607
ENSBTAG00000020407	3322.26	0.650443	0.165118	3.93926	8.17343e-05	0.00558539
ENSBTAG00000002640	1318.14	0.693423	0.221128	3.13584	0.00171364	0.0620251
ENSBTAG00000009302	856.746	0.716141	0.212122	3.37608	0.000735265	0.0322912
ENSBTAG00000009209	486.954	0.724842	0.224106	3.23438	0.00121908	0.0476585
ENSBTAG00000001405	2361.68	0.7287	0.239477	3.04288	0.00234322	0.0799034
ENSBTAG00000007494	13466.3	0.782755	0.249237	3.1406	0.00168602	0.0614057
ENSBTAG00000013044	199.219	0.794081	0.261068	3.04166	0.00235274	0.0800681
ENSBTAG00000047268	1513.81	0.848089	0.269936	3.14182	0.00167901	0.0614057
ENSBTAG00000038181	3708.62	0.867123	0.282382	3.07075	0.00213521	0.0741423
ENSBTAG00000021025	791.101	0.941653	0.316425	2.97591	0.00292116	0.0941606
ENSBTAG00000011059	450.13	0.961513	0.314856	3.05382	0.00225949	0.0778248
ENSBTAG00000039684	29213	0.989889	0.301064	3.28797	0.00100911	0.0411447
ENSBTAG00000019024	1791.03	1.05054	0.33431	3.14241	0.00167561	0.0614057
ENSBTAG00000039340	159.212	1.08713	0.306628	3.54544	0.000391954	0.0195223
ENSBTAG00000013300	4281.56	1.13538	0.333991	3.39944	0.000675234	0.0303571
ENSBTAG00000022004	41607.2	1.16296	0.349556	3.32697	0.000877972	0.0376866
ENSBTAG00000044194	734.922	1.17914	0.344868	3.41911	0.000628272	0.0288638
ENSBTAG00000012938	9828.11	1.18376	0.33354	3.54907	0.000386593	0.0193462
ENSBTAG00000015919	1958.46	1.19925	0.383121	3.1302	0.00174685	0.0630936
ENSBTAG00000030674	229.372	1.21592	0.247474	4.91331	8.95527e-07	0.000125403
ENSBTAG00000040490	1267.93	1.24622	0.367297	3.39294	0.000691479	0.0308439
ENSBTAG00000021381	1533.45	1.24708	0.351428	3.5486	0.000387287	0.0193462
ENSBTAG00000018644	3127.56	1.28769	0.418889	3.07406	0.00211168	0.0734744
ENSBTAG00000014609	5734.75	1.29297	0.394382	3.27847	0.00104372	0.0423539
ENSBTAG00000013861	770.818	1.29306	0.388887	3.32502	0.000884126	0.0377369
ENSBTAG00000018227	3670.45	1.40006	0.427455	3.27534	0.00105534	0.0426226
ENSBTAG00000008710	101.919	1.40523	0.381951	3.6791	0.000234058	0.0130313
ENSBTAG00000019754	2071.88	1.47734	0.474577	3.11296	0.00185222	0.0657866
ENSBTAG00000000945	1711.8	1.50257	0.469596	3.1997	0.00137569	0.0522241
ENSBTAG00000014960	212.994	1.57873	0.530436	2.97628	0.00291766	0.0941606
ENSBTAG00000003919	121.357	1.58051	0.446701	3.53819	0.00040288	0.0200081
ENSBTAG00000011864	1460.29	1.58712	0.493926	3.21328	0.0013123	0.0504938
ENSBTAG00000016071	136.926	1.60818	0.488436	3.29252	0.000992938	0.0407773
ENSBTAG00000020707	498.256	1.64941	0.541265	3.04733	0.00230886	0.0792061
ENSBTAG00000013657	58.185	1.66465	0.527663	3.15477	0.00160626	0.0592685
ENSBTAG00000020573	3592.16	1.68883	0.436111	3.87248	0.000107734	0.00681675
ENSBTAG00000017537	1702.74	1.69553	0.469819	3.6089	0.000307495	0.0162137
ENSBTAG00000012307	1104.8	1.6978	0.532177	3.19029	0.00142128	0.0534829
ENSBTAG00000012969	130.633	1.70559	0.4396	3.87986	0.000104517	0.00671268
ENSBTAG00000019008	187.86	1.72004	0.581904	2.95587	0.00311786	0.0997481
ENSBTAG00000018165	374.148	1.76095	0.487301	3.61368	0.000301882	0.0160053
ENSBTAG00000027320	326.736	1.78736	0.438706	4.07415	4.61823e-05	0.00351738
ENSBTAG00000010085	130.531	1.79089	0.564665	3.1716	0.00151601	0.056181
ENSBTAG00000007129	3582.8	1.79206	0.591737	3.02847	0.00245795	0.0826607
ENSBTAG00000007068	1771.09	1.80535	0.58845	3.06798	0.0021551	0.0746809
ENSBTAG00000022886	463.301	1.81684	0.470345	3.86278	0.000112106	0.00706722
ENSBTAG00000025136	41.5076	1.82552	0.530138	3.44348	0.000574285	0.0270278
ENSBTAG00000006253	6572.18	1.84301	0.612786	3.00759	0.00263331	0.0875244
ENSBTAG00000022580	173.013	1.87564	0.585263	3.20479	0.00135162	0.0515424
ENSBTAG00000003172	1857.15	1.88309	0.489229	3.84911	0.000118549	0.00738492
ENSBTAG00000011037	623.498	1.89439	0.578741	3.2733	0.00106301	0.0427958
ENSBTAG00000007522	1138.76	1.89562	0.527112	3.59623	0.000322864	0.0167654
ENSBTAG00000003894	14375.4	1.90845	0.5973	3.19513	0.00139768	0.0528273
ENSBTAG00000017116	3198.9	1.93015	0.480147	4.01992	5.82167e-05	0.00424066
ENSBTAG00000044017	764.769	1.93857	0.505925	3.83173	0.000127247	0.00776388
ENSBTAG00000018098	422.204	1.94874	0.59845	3.25631	0.00112869	0.0451582
ENSBTAG00000006261	54.4078	1.94968	0.61261	3.18258	0.00145971	0.0545682
ENSBTAG00000011190	79009.6	1.95584	0.654215	2.98959	0.0027935	0.0914255
ENSBTAG00000020620	2426.84	1.97468	0.546376	3.61414	0.000301349	0.0160053
ENSBTAG00000018941	295.492	1.99713	0.635396	3.14313	0.00167153	0.0614057
ENSBTAG00000003299	96.7929	2.03489	0.652038	3.12082	0.00180348	0.0645927
ENSBTAG00000003137	204.822	2.04223	0.520285	3.92521	8.66524e-05	0.00585126
ENSBTAG00000014831	1319.08	2.05889	0.462878	4.44803	8.6663e-06	0.000870913
ENSBTAG00000003130	481.177	2.06153	0.585526	3.52082	0.000430212	0.0213036
ENSBTAG00000040253	87.8662	2.06475	0.545979	3.78173	0.000155742	0.00930311
ENSBTAG00000008921	756.102	2.11941	0.607474	3.48888	0.000485043	0.0236082
ENSBTAG00000031287	2137.92	2.12061	0.706712	3.00066	0.00269392	0.0886762
ENSBTAG00000016057	13861.1	2.12594	0.624797	3.4026	0.00066747	0.0300872
ENSBTAG00000012794	87.9723	2.128	0.660012	3.22418	0.00126335	0.0488305
ENSBTAG00000003794	264.599	2.15149	0.431461	4.98653	6.14749e-07	9.21261e-05
ENSBTAG00000011752	2571.48	2.15621	0.503314	4.28402	1.83547e-05	0.00163319
ENSBTAG00000002821	341.315	2.17705	0.659677	3.30018	0.000966217	0.0401627
ENSBTAG00000021576	5035.16	2.18669	0.632088	3.45947	0.000541244	0.0259294
ENSBTAG00000006262	2106.53	2.22794	0.593704	3.7526	0.000175009	0.0102661
ENSBTAG00000021204	7159.6	2.2374	0.663078	3.37427	0.000740129	0.0324215
ENSBTAG00000011971	1440.59	2.26222	0.636558	3.55383	0.000379664	0.0191899
ENSBTAG00000013347	2328.17	2.26944	0.678539	3.3446	0.000824028	0.0357927
ENSBTAG00000013422	84.5911	2.27437	0.585151	3.88681	0.000101572	0.00654813
ENSBTAG00000011473	17150.3	2.29932	0.570166	4.03272	5.51348e-05	0.00407759
ENSBTAG00000019212	81.6436	2.35063	0.690226	3.40559	0.0006602	0.0298383
ENSBTAG00000005355	3884.13	2.39387	0.594475	4.02687	5.65237e-05	0.00414443
ENSBTAG00000014813	1482.5	2.39492	0.570605	4.19717	2.70277e-05	0.00226344
ENSBTAG00000006176	146.233	2.44707	0.708083	3.45591	0.000548447	0.0260269
ENSBTAG00000045677	1653.06	2.45038	0.78375	3.12648	0.00176911	0.0637628
ENSBTAG00000003100	7444.31	2.45258	0.626701	3.91348	9.09768e-05	0.00604766
ENSBTAG00000006434	7343.29	2.45696	0.670599	3.66383	0.00024847	0.0136053
ENSBTAG00000006432	1133.52	2.47066	0.709332	3.48308	0.000495684	0.0240575
ENSBTAG00000015366	368.543	2.51328	0.777848	3.23107	0.00123329	0.0478854
ENSBTAG00000008900	429.31	2.51676	0.654246	3.84681	0.000119668	0.00740726
ENSBTAG00000001388	2016.24	2.56276	0.598427	4.2825	1.84806e-05	0.00163587
ENSBTAG00000014674	506.886	2.62216	0.605237	4.33244	1.47463e-05	0.0013472
ENSBTAG00000034366	4595.07	2.62775	0.655008	4.01178	6.02624e-05	0.00436239
ENSBTAG00000012991	4851.97	2.63256	0.765458	3.4392	0.000583447	0.0273835
ENSBTAG00000001029	363.762	2.66066	0.795626	3.34411	0.000825469	0.0357927
ENSBTAG00000047743	28.0662	2.70179	0.718389	3.7609	0.000169304	0.0100083
ENSBTAG00000015125	160.679	2.71264	0.687753	3.94421	8.00643e-05	0.00553556
ENSBTAG00000047174	359.586	2.73576	0.846561	3.23161	0.00123093	0.0478854
ENSBTAG00000011882	842.304	2.76715	0.693868	3.988	6.66326e-05	0.00478299
ENSBTAG00000005373	12703.7	2.7777	0.623365	4.45598	8.35094e-06	0.000844186
ENSBTAG00000003837	709.771	2.78026	0.846327	3.28509	0.0010195	0.0414695
ENSBTAG00000018137	1975.89	2.80503	0.760892	3.6865	0.000227358	0.0128848
ENSBTAG00000014614	56323.1	2.808	0.717209	3.91518	9.03361e-05	0.00602852
ENSBTAG00000007196	33543.4	2.86387	0.679849	4.21252	2.52542e-05	0.00212534
ENSBTAG00000011424	21006.7	2.90462	0.63415	4.58034	4.64213e-06	0.000514975
ENSBTAG00000010719	304.006	2.92296	0.518173	5.6409	1.69167e-08	4.58737e-06
ENSBTAG00000007309	81.1985	3.00288	0.466154	6.44182	1.1805e-10	8.40318e-08
ENSBTAG00000014567	15572.7	3.02798	0.713203	4.24561	2.18e-05	0.00188096
ENSBTAG00000021328	156.701	3.05273	0.592463	5.1526	2.56894e-07	4.71912e-05
ENSBTAG00000002192	126.744	3.0749	0.993392	3.09535	0.00196578	0.0693873
ENSBTAG00000010129	82.3684	3.15091	0.924259	3.40912	0.000651723	0.0297701
ENSBTAG00000004645	539.566	3.26263	0.535172	6.09642	1.08471e-09	4.30957e-07
ENSBTAG00000015988	55040.5	3.28412	0.754136	4.35481	1.33185e-05	0.00125709
ENSBTAG00000013496	558.512	3.31309	0.911238	3.63582	0.0002771	0.0148867
ENSBTAG00000011207	11488.6	3.33256	0.859797	3.87599	0.000106194	0.00676948
ENSBTAG00000010907	56.3025	3.35494	0.866182	3.87325	0.000107395	0.00681675
ENSBTAG00000008807	599.02	3.3973	0.737209	4.60832	4.05932e-06	0.000459267
ENSBTAG00000023002	426.38	3.39948	0.876678	3.87768	0.000105458	0.00674774
ENSBTAG00000008121	622.835	3.40933	0.992251	3.43595	0.000590474	0.0276374
ENSBTAG00000002985	3093.72	3.41993	0.75343	4.53914	5.64831e-06	0.000614622
ENSBTAG00000025642	468.08	3.44158	0.87487	3.93382	8.36055e-05	0.00569051
ENSBTAG00000016677	99.7326	3.5152	0.897719	3.91571	9.01393e-05	0.00602852
ENSBTAG00000005353	24468.5	3.52654	0.713594	4.94195	7.7347e-07	0.000110116
ENSBTAG00000025200	53.7392	3.58408	0.909076	3.94255	8.06182e-05	0.00553556
ENSBTAG00000032738	25.2258	3.62644	1.2182	2.97689	0.00291184	0.0941606
ENSBTAG00000012909	559.431	3.65706	1.01552	3.60116	0.000316805	0.0165514
ENSBTAG00000012467	424.596	3.67271	0.998097	3.67972	0.000233493	0.0130313
ENSBTAG00000007109	829.436	3.68672	1.02907	3.58257	0.000340224	0.0174024
ENSBTAG00000018843	89.2232	3.73812	1.14941	3.25219	0.00114518	0.0457107
ENSBTAG00000017183	6394.79	3.89767	0.775508	5.02596	5.00924e-07	7.85117e-05
ENSBTAG00000021916	89.7285	3.97071	1.20182	3.30391	0.000953474	0.0398268
ENSBTAG00000015441	15560.4	4.09551	1.18003	3.47068	0.000519135	0.0250534
ENSBTAG00000000265	19.1163	4.10122	1.05418	3.89044	0.000100061	0.00647517
ENSBTAG00000008564	6.20731	4.11465	1.32406	3.1076	0.00188615	0.0668527
ENSBTAG00000004081	336.412	4.16047	0.781055	5.32673	9.99943e-08	2.13538e-05
ENSBTAG00000010822	66.182	4.2183	1.13644	3.71186	0.000205745	0.0117951
ENSBTAG00000008708	116.757	4.40449	1.014	4.34369	1.40112e-05	0.00130091
ENSBTAG00000010161	41.8743	4.43745	1.12211	3.95457	7.66739e-05	0.0054128
ENSBTAG00000003398	1324.56	4.47021	1.46448	3.05241	0.00227009	0.0780326
ENSBTAG00000022775	11.9024	4.47873	1.43696	3.1168	0.00182827	0.0652069
ENSBTAG00000046332	175.23	4.58582	1.2441	3.68604	0.00022777	0.0128848
ENSBTAG00000002319	90.0701	4.6618	1.31248	3.55189	0.000382468	0.0192746
ENSBTAG00000001580	86.485	4.7405	1.22837	3.8592	0.00011376	0.00714514
ENSBTAG00000007169	247.21	4.75488	0.828821	5.73692	9.64147e-09	2.79178e-06
ENSBTAG00000001032	314.364	5.03851	1.09679	4.59386	4.35124e-06	0.000489056
ENSBTAG00000005714	306.823	5.55877	1.03799	5.35531	8.54099e-08	1.91993e-05
ENSBTAG00000020650	32.8803	5.80824	1.29937	4.47006	7.81982e-06	0.000819032
ENSBTAG00000005321	52.6375	5.83888	1.38549	4.2143	2.50556e-05	0.00211906
ENSBTAG00000020843	26.5403	5.96254	1.64275	3.62961	0.00028385	0.015154
ENSBTAG00000010241	25.1519	6.09079	1.50102	4.05777	4.95435e-05	0.00371228
ENSBTAG00000016121	493.559	6.42152	1.65047	3.89072	9.99464e-05	0.00647517
ENSBTAG00000011321	8.95109	6.57592	2.20485	2.98247	0.00285928	0.0930437
ENSBTAG00000005800	61.4769	7.0214	1.58416	4.43224	9.32583e-06	0.000926293
ENSBTAG00000006191	12.3677	7.04331	1.92019	3.66804	0.000244419	0.0134265
ENSBTAG00000021924	21.936	7.86463	2.13486	3.68391	0.000229683	0.0129502
ENSBTAG00000015650	45.6107	8.92246	1.4331	6.22599	4.7853e-10	2.40447e-07

## Sheet: biological_process_down
geneSet	description	link	size	overlap	expect	enrichmentRatio	pValue	FDR	overlapId	userId
GO:0030030	cell projection organization	http://amigo.geneontology.org/amigo/term/GO:0030030	622	39	7.08795	5.50229	0	0	280916;281614;505891;506110;507311;509340;509524;509632;510399;510513;511832;513096;513392;514177;514463;517781;517994;519068;519602;520270;520603;523187;524709;527583;527979;528348;529920;531436;532884;534479;535207;536048;536449;537291;613455;768078;781766;785439;100848219	ENSBTAG00000009208;ENSBTAG00000013676;ENSBTAG00000018157;ENSBTAG00000020584;ENSBTAG00000015856;ENSBTAG00000005787;ENSBTAG00000012921;ENSBTAG00000000088;ENSBTAG00000014286;ENSBTAG00000015432;ENSBTAG00000043950;ENSBTAG00000011203;ENSBTAG00000010548;ENSBTAG00000000271;ENSBTAG00000018025;ENSBTAG00000003321;ENSBTAG00000016784;ENSBTAG00000007916;ENSBTAG00000008201;ENSBTAG00000004405;ENSBTAG00000003682;…
GO:0120036	plasma membrane bounded cell projection organization	http://amigo.geneontology.org/amigo/term/GO:0120036	604	38	6.88283	5.52098	0	0	280916;281614;505891;506110;507311;509340;509524;509632;510399;510513;511832;513096;513392;514177;514463;517781;517994;519068;519602;520270;520603;523187;524709;527583;527979;528348;529920;531436;532884;534479;535207;536048;536449;537291;613455;781766;785439;100848219	ENSBTAG00000009208;ENSBTAG00000013676;ENSBTAG00000018157;ENSBTAG00000020584;ENSBTAG00000015856;ENSBTAG00000005787;ENSBTAG00000012921;ENSBTAG00000000088;ENSBTAG00000014286;ENSBTAG00000015432;ENSBTAG00000043950;ENSBTAG00000011203;ENSBTAG00000010548;ENSBTAG00000000271;ENSBTAG00000018025;ENSBTAG00000003321;ENSBTAG00000016784;ENSBTAG00000007916;ENSBTAG00000008201;ENSBTAG00000004405;ENSBTAG00000003682;…
GO:0070925	organelle assembly	http://amigo.geneontology.org/amigo/term/GO:0070925	436	34	4.9684	6.84324	0	0	280916;505789;505891;507311;508574;509340;509524;509632;510513;511832;513096;513392;514177;514463;515748;517781;517994;519068;519602;520270;523187;524709;527979;528348;529920;531436;532884;534479;535207;536048;536449;613455;785439;100848219	ENSBTAG00000009208;ENSBTAG00000013676;ENSBTAG00000018157;ENSBTAG00000020584;ENSBTAG00000005787;ENSBTAG00000012921;ENSBTAG00000014286;ENSBTAG00000015432;ENSBTAG00000019841;ENSBTAG00000011203;ENSBTAG00000010548;ENSBTAG00000009983;ENSBTAG00000000271;ENSBTAG00000018025;ENSBTAG00000016147;ENSBTAG00000003321;ENSBTAG00000016784;ENSBTAG00000007916;ENSBTAG00000008201;ENSBTAG00000004405;ENSBTAG00000003682;…
GO:0007017	microtubule-based process	http://amigo.geneontology.org/amigo/term/GO:0007017	369	36	4.20491	8.56142	0	0	280916;505789;507311;508574;509340;509524;509632;510124;512410;513096;513392;514463;515748;517781;517994;519068;519602;520270;523187;524709;527979;529920;534479;535207;535605;536048;537291;538044;539169;613455;614988;768062;777775;781766;785439;100848219	ENSBTAG00000013676;ENSBTAG00000018157;ENSBTAG00000020584;ENSBTAG00000012921;ENSBTAG00000019822;ENSBTAG00000043950;ENSBTAG00000030974;ENSBTAG00000019841;ENSBTAG00000011203;ENSBTAG00000010548;ENSBTAG00000009983;ENSBTAG00000003414;ENSBTAG00000006578;ENSBTAG00000017752;ENSBTAG00000018025;ENSBTAG00000017810;ENSBTAG00000016147;ENSBTAG00000003321;ENSBTAG00000016784;ENSBTAG00000018519;ENSBTAG00000030973;…
GO:0000226	microtubule cytoskeleton organization	http://amigo.geneontology.org/amigo/term/GO:0000226	283	27	3.2249	8.37234	0	0	280916;505789;509340;509524;509632;510124;512410;513096;513392;514463;515748;517781;517994;520270;523187;524709;527979;529920;534479;535207;535605;538044;539169;613455;614988;777775;100848219	ENSBTAG00000018157;ENSBTAG00000012921;ENSBTAG00000019822;ENSBTAG00000030974;ENSBTAG00000011203;ENSBTAG00000010548;ENSBTAG00000009983;ENSBTAG00000003414;ENSBTAG00000006578;ENSBTAG00000018025;ENSBTAG00000017810;ENSBTAG00000016147;ENSBTAG00000003321;ENSBTAG00000016784;ENSBTAG00000018519;ENSBTAG00000030973;ENSBTAG00000008201;ENSBTAG00000003682;ENSBTAG00000008538;ENSBTAG00000009649;ENSBTAG00000015825;…
GO:0030031	cell projection assembly	http://amigo.geneontology.org/amigo/term/GO:0030031	244	31	2.78048	11.1491	0	0	280916;505891;507311;509340;509524;509632;510513;511832;513096;513392;514177;514463;517781;517994;519068;519602;520270;523187;524709;527979;528348;529920;531436;532884;534479;535207;536048;536449;613455;785439;100848219	ENSBTAG00000009208;ENSBTAG00000013676;ENSBTAG00000018157;ENSBTAG00000020584;ENSBTAG00000005787;ENSBTAG00000012921;ENSBTAG00000014286;ENSBTAG00000015432;ENSBTAG00000011203;ENSBTAG00000010548;ENSBTAG00000000271;ENSBTAG00000018025;ENSBTAG00000003321;ENSBTAG00000016784;ENSBTAG00000007916;ENSBTAG00000008201;ENSBTAG00000004405;ENSBTAG00000003682;ENSBTAG00000014053;ENSBTAG00000008538;ENSBTAG00000009649;…
GO:0120031	plasma membrane bounded cell projection assembly	http://amigo.geneontology.org/amigo/term/GO:0120031	237	31	2.70071	11.4784	0	0	280916;505891;507311;509340;509524;509632;510513;511832;513096;513392;514177;514463;517781;517994;519068;519602;520270;523187;524709;527979;528348;529920;531436;532884;534479;535207;536048;536449;613455;785439;100848219	ENSBTAG00000009208;ENSBTAG00000013676;ENSBTAG00000018157;ENSBTAG00000020584;ENSBTAG00000005787;ENSBTAG00000012921;ENSBTAG00000014286;ENSBTAG00000015432;ENSBTAG00000011203;ENSBTAG00000010548;ENSBTAG00000000271;ENSBTAG00000018025;ENSBTAG00000003321;ENSBTAG00000016784;ENSBTAG00000007916;ENSBTAG00000008201;ENSBTAG00000004405;ENSBTAG00000003682;ENSBTAG00000014053;ENSBTAG00000008538;ENSBTAG00000009649;…
GO:0044782	cilium organization	http://amigo.geneontology.org/amigo/term/GO:0044782	167	35	1.90304	18.3917	0	0	280916;505891;507311;509340;509524;509632;510399;510513;511832;513096;513392;514177;514463;517781;517994;519068;519602;520270;523187;524709;527583;527979;528348;529920;531436;532884;534479;535207;536048;536449;537291;613455;781766;785439;100848219	ENSBTAG00000009208;ENSBTAG00000013676;ENSBTAG00000018157;ENSBTAG00000020584;ENSBTAG00000015856;ENSBTAG00000005787;ENSBTAG00000012921;ENSBTAG00000014286;ENSBTAG00000015432;ENSBTAG00000043950;ENSBTAG00000011203;ENSBTAG00000010548;ENSBTAG00000000271;ENSBTAG00000018025;ENSBTAG00000003321;ENSBTAG00000016784;ENSBTAG00000007916;ENSBTAG00000008201;ENSBTAG00000004405;ENSBTAG00000003682;ENSBTAG00000014053;…
GO:0060271	cilium assembly	http://amigo.geneontology.org/amigo/term/GO:0060271	154	31	1.75489	17.6649	0	0	280916;505891;507311;509340;509524;509632;510513;511832;513096;513392;514177;514463;517781;517994;519068;519602;520270;523187;524709;527979;528348;529920;531436;532884;534479;535207;536048;536449;613455;785439;100848219	ENSBTAG00000009208;ENSBTAG00000013676;ENSBTAG00000018157;ENSBTAG00000020584;ENSBTAG00000005787;ENSBTAG00000012921;ENSBTAG00000014286;ENSBTAG00000015432;ENSBTAG00000011203;ENSBTAG00000010548;ENSBTAG00000000271;ENSBTAG00000018025;ENSBTAG00000003321;ENSBTAG00000016784;ENSBTAG00000007916;ENSBTAG00000008201;ENSBTAG00000004405;ENSBTAG00000003682;ENSBTAG00000014053;ENSBTAG00000008538;ENSBTAG00000009649;…
GO:0007018	microtubule-based movement	http://amigo.geneontology.org/amigo/term/GO:0007018	119	23	1.35606	16.961	0	0	507311;508574;509340;509524;509632;513096;513392;514463;515748;517781;517994;519068;519602;523187;524709;527979;534479;535207;536048;537291;768062;781766;785439	ENSBTAG00000013676;ENSBTAG00000020584;ENSBTAG00000012921;ENSBTAG00000043950;ENSBTAG00000019841;ENSBTAG00000010548;ENSBTAG00000009983;ENSBTAG00000017752;ENSBTAG00000003321;ENSBTAG00000016784;ENSBTAG00000008201;ENSBTAG00000014053;ENSBTAG00000008538;ENSBTAG00000009649;ENSBTAG00000008752;ENSBTAG00000015825;ENSBTAG00000007437;ENSBTAG00000011890;ENSBTAG00000016732;ENSBTAG00000018771;ENSBTAG00000021714;…
GO:0001578	microtubule bundle formation	http://amigo.geneontology.org/amigo/term/GO:0001578	42	18	0.478608	37.6091	0	0	280916;509340;509524;509632;513096;514463;517781;517994;520270;523187;524709;527979;529920;534479;535207;539169;613455;614988	ENSBTAG00000019822;ENSBTAG00000011203;ENSBTAG00000010548;ENSBTAG00000018025;ENSBTAG00000003321;ENSBTAG00000016784;ENSBTAG00000018519;ENSBTAG00000008201;ENSBTAG00000003682;ENSBTAG00000008538;ENSBTAG00000009649;ENSBTAG00000015825;ENSBTAG00000015773;ENSBTAG00000011890;ENSBTAG00000016732;ENSBTAG00000018771;ENSBTAG00000021714;ENSBTAG00000014054
GO:0035082	axoneme assembly	http://amigo.geneontology.org/amigo/term/GO:0035082	27	16	0.307676	52.0027	0	0	280916;509340;509524;509632;513096;514463;517781;517994;520270;523187;524709;527979;529920;534479;535207;613455	ENSBTAG00000011203;ENSBTAG00000010548;ENSBTAG00000018025;ENSBTAG00000003321;ENSBTAG00000016784;ENSBTAG00000008201;ENSBTAG00000003682;ENSBTAG00000008538;ENSBTAG00000009649;ENSBTAG00000015825;ENSBTAG00000015773;ENSBTAG00000011890;ENSBTAG00000016732;ENSBTAG00000018771;ENSBTAG00000021714;ENSBTAG00000014054
GO:0003341	cilium movement	http://amigo.geneontology.org/amigo/term/GO:0003341	27	14	0.307676	45.5024	0	0	509340;509524;509632;513096;514463;517781;517994;519068;523187;524709;527979;534479;535207;785439	ENSBTAG00000010548;ENSBTAG00000003321;ENSBTAG00000016784;ENSBTAG00000008201;ENSBTAG00000008538;ENSBTAG00000009649;ENSBTAG00000008752;ENSBTAG00000015825;ENSBTAG00000007437;ENSBTAG00000011890;ENSBTAG00000016732;ENSBTAG00000018771;ENSBTAG00000021714;ENSBTAG00000014054
GO:0070286	axonemal dynein complex assembly	http://amigo.geneontology.org/amigo/term/GO:0070286	15	10	0.170931	58.503	0	0	509340;509524;514463;517781;517994;523187;524709;527979;534479;535207	ENSBTAG00000010548;ENSBTAG00000003321;ENSBTAG00000016784;ENSBTAG00000008201;ENSBTAG00000008538;ENSBTAG00000009649;ENSBTAG00000015825;ENSBTAG00000016732;ENSBTAG00000018771;ENSBTAG00000021714
GO:0006996	organelle organization	http://amigo.geneontology.org/amigo/term/GO:0006996	1981	57	22.5743	2.52499	2.65343e-13	1.18095e-10	280916;281627;317776;404548;505789;505891;506979;507311;508424;508574;509340;509524;509632;510124;510399;510513;511832;512410;513096;513392;514060;514177;514463;515748;517781;517994;519068;519602;520270;523187;524709;527583;527979;528348;529920;531436;532884;534479;534994;535207;535605;536048;536449;537291;538044;539169;540230;613455;614988;615264;615729;615798;616738;777775;781766;785439;1008482…	ENSBTAG00000009208;ENSBTAG00000013676;ENSBTAG00000018157;ENSBTAG00000004597;ENSBTAG00000023976;ENSBTAG00000020584;ENSBTAG00000015856;ENSBTAG00000005787;ENSBTAG00000012921;ENSBTAG00000019822;ENSBTAG00000014286;ENSBTAG00000015432;ENSBTAG00000043950;ENSBTAG00000030974;ENSBTAG00000019841;ENSBTAG00000011203;ENSBTAG00000000854;ENSBTAG00000010548;ENSBTAG00000009983;ENSBTAG00000000271;ENSBTAG00000004394;…
GO:0006928	movement of cell or subcellular component	http://amigo.geneontology.org/amigo/term/GO:0006928	917	37	10.4496	3.5408	2.16682e-12	9.04107e-10	281614;505891;506110;506550;506807;507311;508574;509340;509524;509632;510124;512410;513096;513392;514463;515565;515748;517781;517994;519068;519602;520603;523187;524709;527583;527979;528014;534479;535207;536048;537291;540230;613455;616704;768062;781766;785439	ENSBTAG00000013676;ENSBTAG00000035858;ENSBTAG00000015708;ENSBTAG00000020584;ENSBTAG00000012921;ENSBTAG00000000088;ENSBTAG00000043950;ENSBTAG00000019841;ENSBTAG00000010548;ENSBTAG00000009983;ENSBTAG00000006578;ENSBTAG00000017752;ENSBTAG00000018025;ENSBTAG00000017810;ENSBTAG00000003321;ENSBTAG00000016784;ENSBTAG00000007916;ENSBTAG00000008201;ENSBTAG00000014053;ENSBTAG00000013320;ENSBTAG00000008538;…
GO:0007368	determination of left/right symmetry	http://amigo.geneontology.org/amigo/term/GO:0007368	50	11	0.569771	19.306	6.51901e-12	2.56005e-09	505891;507311;509524;517994;523187;524709;527979;531436;534479;618654;100848219	ENSBTAG00000013676;ENSBTAG00000018157;ENSBTAG00000005787;ENSBTAG00000023776;ENSBTAG00000010548;ENSBTAG00000007916;ENSBTAG00000008201;ENSBTAG00000008538;ENSBTAG00000009649;ENSBTAG00000016732;ENSBTAG00000018771
GO:0009855	determination of bilateral symmetry	http://amigo.geneontology.org/amigo/term/GO:0009855	54	11	0.615353	17.8759	1.60849e-11	5.96571e-09	505891;507311;509524;517994;523187;524709;527979;531436;534479;618654;100848219	ENSBTAG00000013676;ENSBTAG00000018157;ENSBTAG00000005787;ENSBTAG00000023776;ENSBTAG00000010548;ENSBTAG00000007916;ENSBTAG00000008201;ENSBTAG00000008538;ENSBTAG00000009649;ENSBTAG00000016732;ENSBTAG00000018771
GO:0009799	specification of symmetry	http://amigo.geneontology.org/amigo/term/GO:0009799	55	11	0.626748	17.5509	1.99167e-11	6.99811e-09	505891;507311;509524;517994;523187;524709;527979;531436;534479;618654;100848219	ENSBTAG00000013676;ENSBTAG00000018157;ENSBTAG00000005787;ENSBTAG00000023776;ENSBTAG00000010548;ENSBTAG00000007916;ENSBTAG00000008201;ENSBTAG00000008538;ENSBTAG00000009649;ENSBTAG00000016732;ENSBTAG00000018771
GO:0007010	cytoskeleton organization	http://amigo.geneontology.org/amigo/term/GO:0007010	665	29	7.57796	3.82689	1.67287e-10	5.58405e-08	280916;505789;505891;509340;509524;509632;510124;512410;513096;513392;514463;515748;517781;517994;520270;523187;524709;527979;529920;534479;534994;535207;535605;538044;539169;613455;614988;777775;100848219	ENSBTAG00000018157;ENSBTAG00000023976;ENSBTAG00000012921;ENSBTAG00000019822;ENSBTAG00000030974;ENSBTAG00000011203;ENSBTAG00000010548;ENSBTAG00000009983;ENSBTAG00000003414;ENSBTAG00000006578;ENSBTAG00000018025;ENSBTAG00000017810;ENSBTAG00000016147;ENSBTAG00000003321;ENSBTAG00000016784;ENSBTAG00000018519;ENSBTAG00000007916;ENSBTAG00000030973;ENSBTAG00000008201;ENSBTAG00000003682;ENSBTAG00000008538;…
GO:0036158	outer dynein arm assembly	http://amigo.geneontology.org/amigo/term/GO:0036158	9	5	0.102559	48.7525	2.13117e-08	6.7751e-06	517994;523187;524709;527979;534479	ENSBTAG00000010548;ENSBTAG00000008201;ENSBTAG00000008538;ENSBTAG00000016732;ENSBTAG00000018771
GO:0036159	inner dynein arm assembly	http://amigo.geneontology.org/amigo/term/GO:0036159	5	4	0.0569771	70.2036	7.91378e-08	2.40147e-05	514463;517781;523187;527979	ENSBTAG00000010548;ENSBTAG00000016784;ENSBTAG00000018771;ENSBTAG00000021714
GO:0022607	cellular component assembly	http://amigo.geneontology.org/amigo/term/GO:0022607	1489	39	16.9678	2.29847	1.65868e-07	4.81451e-05	280916;404166;404548;505789;505891;507311;508574;509340;509524;509632;510513;511832;513096;513392;514177;514463;515105;515748;517781;517994;519068;519602;520270;523187;524709;527979;528348;529920;531436;532884;534479;535207;536048;536449;539917;613455;614988;785439;100848219	ENSBTAG00000009208;ENSBTAG00000013676;ENSBTAG00000018157;ENSBTAG00000020584;ENSBTAG00000005787;ENSBTAG00000012921;ENSBTAG00000019822;ENSBTAG00000014286;ENSBTAG00000015432;ENSBTAG00000019841;ENSBTAG00000011203;ENSBTAG00000000854;ENSBTAG00000010548;ENSBTAG00000009983;ENSBTAG00000000271;ENSBTAG00000005156;ENSBTAG00000018025;ENSBTAG00000016147;ENSBTAG00000003321;ENSBTAG00000008176;ENSBTAG00000016784;…
GO:0060972	left/right pattern formation	http://amigo.geneontology.org/amigo/term/GO:0060972	13	5	0.14814	33.7517	2.09901e-07	5.83876e-05	505891;523187;531436;532884;100848219	ENSBTAG00000018157;ENSBTAG00000005787;ENSBTAG00000000271;ENSBTAG00000007916;ENSBTAG00000018771
GO:0007389	pattern specification process	http://amigo.geneontology.org/amigo/term/GO:0007389	228	14	2.59816	5.38844	2.78252e-07	6.96214e-05	505891;507311;509524;510513;517994;523187;524709;527979;531436;532884;534479;540230;618654;100848219	ENSBTAG00000009208;ENSBTAG00000013676;ENSBTAG00000018157;ENSBTAG00000005787;ENSBTAG00000023776;ENSBTAG00000010548;ENSBTAG00000000271;ENSBTAG00000007916;ENSBTAG00000008201;ENSBTAG00000008538;ENSBTAG00000013873;ENSBTAG00000009649;ENSBTAG00000016732;ENSBTAG00000018771
GO:0030317	flagellated sperm motility	http://amigo.geneontology.org/amigo/term/GO:0030317	40	7	0.455817	15.357	2.81572e-07	6.96214e-05	509340;514463;515565;519068;527583;527979;613455	ENSBTAG00000010548;ENSBTAG00000018025;ENSBTAG00000003321;ENSBTAG00000006947;ENSBTAG00000007437;ENSBTAG00000021714;ENSBTAG00000003539
GO:0097722	sperm motility	http://amigo.geneontology.org/amigo/term/GO:0097722	40	7	0.455817	15.357	2.81572e-07	6.96214e-05	509340;514463;515565;519068;527583;527979;613455	ENSBTAG00000010548;ENSBTAG00000018025;ENSBTAG00000003321;ENSBTAG00000006947;ENSBTAG00000007437;ENSBTAG00000021714;ENSBTAG00000003539
GO:0001539	cilium or flagellum-dependent cell motility	http://amigo.geneontology.org/amigo/term/GO:0001539	15	5	0.170931	29.2515	4.8094e-07	0.000110716	509524;512410;514463;519068;535207	ENSBTAG00000006578;ENSBTAG00000009649;ENSBTAG00000015825;ENSBTAG00000007437;ENSBTAG00000021714
GO:0060285	cilium-dependent cell motility	http://amigo.geneontology.org/amigo/term/GO:0060285	15	5	0.170931	29.2515	4.8094e-07	0.000110716	509524;512410;514463;519068;535207	ENSBTAG00000006578;ENSBTAG00000009649;ENSBTAG00000015825;ENSBTAG00000007437;ENSBTAG00000021714
GO:0042073	intraciliary transport	http://amigo.geneontology.org/amigo/term/GO:0042073	18	5	0.205118	24.3763	1.33527e-06	0.000297141	507311;519602;536048;537291;781766	ENSBTAG00000013676;ENSBTAG00000020584;ENSBTAG00000043950;ENSBTAG00000014053;ENSBTAG00000030993
GO:0044085	cellular component biogenesis	http://amigo.geneontology.org/amigo/term/GO:0044085	1632	39	18.5973	2.09708	1.8549e-06	0.000399461	280916;404166;404548;505789;505891;507311;508574;509340;509524;509632;510513;511832;513096;513392;514177;514463;515105;515748;517781;517994;519068;519602;520270;523187;524709;527979;528348;529920;531436;532884;534479;535207;536048;536449;539917;613455;614988;785439;100848219	ENSBTAG00000009208;ENSBTAG00000013676;ENSBTAG00000018157;ENSBTAG00000020584;ENSBTAG00000005787;ENSBTAG00000012921;ENSBTAG00000019822;ENSBTAG00000014286;ENSBTAG00000015432;ENSBTAG00000019841;ENSBTAG00000011203;ENSBTAG00000000854;ENSBTAG00000010548;ENSBTAG00000009983;ENSBTAG00000000271;ENSBTAG00000005156;ENSBTAG00000018025;ENSBTAG00000016147;ENSBTAG00000003321;ENSBTAG00000008176;ENSBTAG00000016784;…
GO:0044458	motile cilium assembly	http://amigo.geneontology.org/amigo/term/GO:0044458	13	4	0.14814	27.0014	1.05461e-05	0.00220017	505891;523187;527979;531436	ENSBTAG00000005787;ENSBTAG00000010548;ENSBTAG00000007916;ENSBTAG00000018771
GO:0003352	regulation of cilium movement	http://amigo.geneontology.org/amigo/term/GO:0003352	5	3	0.0569771	52.6527	1.41625e-05	0.00286511	509524;523187;535207	ENSBTAG00000009649;ENSBTAG00000015825;ENSBTAG00000018771
GO:0060632	regulation of microtubule-based movement	http://amigo.geneontology.org/amigo/term/GO:0060632	8	3	0.0911634	32.908	7.73504e-05	0.014754	509524;523187;535207	ENSBTAG00000009649;ENSBTAG00000015825;ENSBTAG00000018771
GO:0003351	epithelial cilium movement	http://amigo.geneontology.org/amigo/term/GO:0003351	8	3	0.0911634	32.908	7.73504e-05	0.014754	524709;527979;785439	ENSBTAG00000010548;ENSBTAG00000008538;ENSBTAG00000008752
GO:0007224	smoothened signaling pathway	http://amigo.geneontology.org/amigo/term/GO:0007224	64	6	0.729307	8.22699	8.3684e-05	0.0155187	510513;511832;519602;531436;536449;100848219	ENSBTAG00000009208;ENSBTAG00000018157;ENSBTAG00000020584;ENSBTAG00000005787;ENSBTAG00000015432;ENSBTAG00000004405
GO:1905515	non-motile cilium assembly	http://amigo.geneontology.org/amigo/term/GO:1905515	22	4	0.250699	15.9554	9.9684e-05	0.0179862	514177;531436;536048;100848219	ENSBTAG00000018157;ENSBTAG00000005787;ENSBTAG00000014286;ENSBTAG00000014053
GO:0010970	transport along microtubule	http://amigo.geneontology.org/amigo/term/GO:0010970	69	6	0.786284	7.63083	0.000127776	0.0224483	507311;515748;519602;536048;537291;781766	ENSBTAG00000013676;ENSBTAG00000020584;ENSBTAG00000043950;ENSBTAG00000009983;ENSBTAG00000014053;ENSBTAG00000030993
GO:0099111	microtubule-based transport	http://amigo.geneontology.org/amigo/term/GO:0099111	70	6	0.797679	7.52182	0.000138473	0.0237038	507311;515748;519602;536048;537291;781766	ENSBTAG00000013676;ENSBTAG00000020584;ENSBTAG00000043950;ENSBTAG00000009983;ENSBTAG00000014053;ENSBTAG00000030993
GO:0030705	cytoskeleton-dependent intracellular transport	http://amigo.geneontology.org/amigo/term/GO:0030705	75	6	0.854657	7.02036	0.000203087	0.0338952	507311;515748;519602;536048;537291;781766	ENSBTAG00000013676;ENSBTAG00000020584;ENSBTAG00000043950;ENSBTAG00000009983;ENSBTAG00000014053;ENSBTAG00000030993
GO:1902017	regulation of cilium assembly	http://amigo.geneontology.org/amigo/term/GO:1902017	28	4	0.319072	12.5364	0.000264711	0.0431026	507311;517994;532884;536048	ENSBTAG00000013676;ENSBTAG00000000271;ENSBTAG00000008201;ENSBTAG00000014053

## Sheet: cellular_component_down
geneSet	description	link	size	overlap	expect	enrichmentRatio	pValue	FDR	overlapId	userId
GO:0005856	cytoskeleton	http://amigo.geneontology.org/amigo/term/GO:0005856	1047	54	11.3894	4.74127	0	0	280916;282714;445423;504736;505789;506979;507311;508574;509524;509632;510124;510399;512410;513096;513392;514177;514463;515748;516323;517781;517994;519068;519602;520270;523187;523361;524709;528348;529920;531436;532884;533114;533379;534479;535207;535605;535697;536048;537291;538044;538585;539169;539424;539447;613455;614988;615606;617430;768017;768062;768078;777775;781766;100848219	ENSBTAG00000013676;ENSBTAG00000013403;ENSBTAG00000018157;ENSBTAG00000020584;ENSBTAG00000015856;ENSBTAG00000005787;ENSBTAG00000012921;ENSBTAG00000019822;ENSBTAG00000014286;ENSBTAG00000004092;ENSBTAG00000043950;ENSBTAG00000004126;ENSBTAG00000030974;ENSBTAG00000019841;ENSBTAG00000034430;ENSBTAG00000011203;ENSBTAG00000009983;ENSBTAG00000000271;ENSBTAG00000019028;ENSBTAG00000003414;ENSBTAG00000006578;…
GO:0042995	cell projection	http://amigo.geneontology.org/amigo/term/GO:0042995	932	50	10.1384	4.93176	0	0	280916;281614;338059;445423;504736;505789;507311;509524;509632;510399;510513;511832;512410;513096;514177;514463;515565;516323;516469;517781;517994;519068;519602;520270;523187;524709;527583;527979;530118;531436;532884;533379;534479;535207;536048;536449;537291;538044;539447;613413;613455;615606;617430;768017;768062;768078;781766;782130;785439;100848219	ENSBTAG00000009208;ENSBTAG00000013676;ENSBTAG00000018157;ENSBTAG00000020584;ENSBTAG00000015856;ENSBTAG00000005787;ENSBTAG00000014432;ENSBTAG00000000088;ENSBTAG00000014286;ENSBTAG00000015432;ENSBTAG00000004092;ENSBTAG00000043950;ENSBTAG00000004126;ENSBTAG00000011203;ENSBTAG00000010548;ENSBTAG00000000271;ENSBTAG00000003414;ENSBTAG00000006578;ENSBTAG00000017752;ENSBTAG00000018025;ENSBTAG00000015309;…
GO:0120025	plasma membrane bounded cell projection	http://amigo.geneontology.org/amigo/term/GO:0120025	902	50	9.81203	5.09578	0	0	280916;281614;338059;445423;504736;505789;507311;509524;509632;510399;510513;511832;512410;513096;514177;514463;515565;516323;516469;517781;517994;519068;519602;520270;523187;524709;527583;527979;530118;531436;532884;533379;534479;535207;536048;536449;537291;538044;539447;613413;613455;615606;617430;768017;768062;768078;781766;782130;785439;100848219	ENSBTAG00000009208;ENSBTAG00000013676;ENSBTAG00000018157;ENSBTAG00000020584;ENSBTAG00000015856;ENSBTAG00000005787;ENSBTAG00000014432;ENSBTAG00000000088;ENSBTAG00000014286;ENSBTAG00000015432;ENSBTAG00000004092;ENSBTAG00000043950;ENSBTAG00000004126;ENSBTAG00000011203;ENSBTAG00000010548;ENSBTAG00000000271;ENSBTAG00000003414;ENSBTAG00000006578;ENSBTAG00000017752;ENSBTAG00000018025;ENSBTAG00000015309;…
GO:0044430	cytoskeletal part	http://amigo.geneontology.org/amigo/term/GO:0044430	828	51	9.00706	5.66223	0	0	280916;282714;445423;505789;506979;507311;508574;509524;509632;510124;510399;512410;513096;513392;514177;514463;515748;516323;517781;517994;519068;519602;520270;523187;523361;524709;528348;529920;531436;532884;533114;533379;534479;535207;535605;535697;536048;537291;538044;538585;539169;539447;613455;614988;615606;768017;768062;768078;777775;781766;100848219	ENSBTAG00000013676;ENSBTAG00000013403;ENSBTAG00000018157;ENSBTAG00000020584;ENSBTAG00000015856;ENSBTAG00000005787;ENSBTAG00000012921;ENSBTAG00000019822;ENSBTAG00000014286;ENSBTAG00000004092;ENSBTAG00000043950;ENSBTAG00000004126;ENSBTAG00000030974;ENSBTAG00000019841;ENSBTAG00000034430;ENSBTAG00000011203;ENSBTAG00000009983;ENSBTAG00000000271;ENSBTAG00000019028;ENSBTAG00000003414;ENSBTAG00000006578;…
GO:0015630	microtubule cytoskeleton	http://amigo.geneontology.org/amigo/term/GO:0015630	627	42	6.82056	6.15785	0	0	280916;445423;505789;506979;507311;508574;509524;510124;510399;513096;513392;514177;514463;515748;516323;517781;517994;519068;519602;523361;524709;528348;529920;531436;533114;533379;534479;535207;535605;536048;538044;538585;539169;539424;539447;613455;614988;768017;768062;768078;777775;100848219	ENSBTAG00000013676;ENSBTAG00000013403;ENSBTAG00000018157;ENSBTAG00000020584;ENSBTAG00000015856;ENSBTAG00000005787;ENSBTAG00000012921;ENSBTAG00000019822;ENSBTAG00000014286;ENSBTAG00000004126;ENSBTAG00000030974;ENSBTAG00000019841;ENSBTAG00000034430;ENSBTAG00000011203;ENSBTAG00000009983;ENSBTAG00000019028;ENSBTAG00000003414;ENSBTAG00000017752;ENSBTAG00000018025;ENSBTAG00000017810;ENSBTAG00000016147;…
GO:0044463	cell projection part	http://amigo.geneontology.org/amigo/term/GO:0044463	566	37	6.157	6.00942	0	0	280916;281614;445423;505789;507311;509524;509632;510399;510513;511832;512410;513096;514177;516323;516469;517781;517994;519602;520270;523187;524709;531436;532884;533379;534479;535207;536048;537291;538044;539447;615606;768017;768062;768078;781766;782130;100848219	ENSBTAG00000009208;ENSBTAG00000013676;ENSBTAG00000018157;ENSBTAG00000020584;ENSBTAG00000015856;ENSBTAG00000005787;ENSBTAG00000000088;ENSBTAG00000014286;ENSBTAG00000015432;ENSBTAG00000004092;ENSBTAG00000043950;ENSBTAG00000004126;ENSBTAG00000011203;ENSBTAG00000000271;ENSBTAG00000003414;ENSBTAG00000006578;ENSBTAG00000017752;ENSBTAG00000037555;ENSBTAG00000015569;ENSBTAG00000016147;ENSBTAG00000016784;…
GO:0120038	plasma membrane bounded cell projection part	http://amigo.geneontology.org/amigo/term/GO:0120038	566	37	6.157	6.00942	0	0	280916;281614;445423;505789;507311;509524;509632;510399;510513;511832;512410;513096;514177;516323;516469;517781;517994;519602;520270;523187;524709;531436;532884;533379;534479;535207;536048;537291;538044;539447;615606;768017;768062;768078;781766;782130;100848219	ENSBTAG00000009208;ENSBTAG00000013676;ENSBTAG00000018157;ENSBTAG00000020584;ENSBTAG00000015856;ENSBTAG00000005787;ENSBTAG00000000088;ENSBTAG00000014286;ENSBTAG00000015432;ENSBTAG00000004092;ENSBTAG00000043950;ENSBTAG00000004126;ENSBTAG00000011203;ENSBTAG00000000271;ENSBTAG00000003414;ENSBTAG00000006578;ENSBTAG00000017752;ENSBTAG00000037555;ENSBTAG00000015569;ENSBTAG00000016147;ENSBTAG00000016784;…
GO:0005929	cilium	http://amigo.geneontology.org/amigo/term/GO:0005929	296	47	3.21991	14.5967	0	0	280916;445423;504736;505789;507311;509524;509632;510399;510513;511832;512410;513096;514177;514463;515565;516323;516469;517781;517994;519068;519602;520270;523187;524709;527583;527979;530118;531436;532884;533379;534479;535207;536048;536449;537291;538044;539447;613455;615606;617430;768017;768062;768078;781766;782130;785439;100848219	ENSBTAG00000009208;ENSBTAG00000013676;ENSBTAG00000018157;ENSBTAG00000020584;ENSBTAG00000015856;ENSBTAG00000005787;ENSBTAG00000014286;ENSBTAG00000015432;ENSBTAG00000004092;ENSBTAG00000043950;ENSBTAG00000004126;ENSBTAG00000011203;ENSBTAG00000010548;ENSBTAG00000000271;ENSBTAG00000003414;ENSBTAG00000006578;ENSBTAG00000017752;ENSBTAG00000018025;ENSBTAG00000015309;ENSBTAG00000037555;ENSBTAG00000015569;…
GO:0099568	cytoplasmic region	http://amigo.geneontology.org/amigo/term/GO:0099568	216	24	2.34967	10.2142	0	0	280916;506979;507311;509524;509632;512410;513096;516323;517781;517994;520270;523187;524709;531436;532884;534479;535207;536048;537291;538044;615606;768062;781766;100848219	ENSBTAG00000013676;ENSBTAG00000018157;ENSBTAG00000005787;ENSBTAG00000004092;ENSBTAG00000043950;ENSBTAG00000011203;ENSBTAG00000000271;ENSBTAG00000019028;ENSBTAG00000003414;ENSBTAG00000006578;ENSBTAG00000017752;ENSBTAG00000016784;ENSBTAG00000008201;ENSBTAG00000003682;ENSBTAG00000014053;ENSBTAG00000008538;ENSBTAG00000009649;ENSBTAG00000015825;ENSBTAG00000011890;ENSBTAG00000016732;ENSBTAG00000018771;…
GO:0044441	ciliary part	http://amigo.geneontology.org/amigo/term/GO:0044441	212	36	2.30615	15.6104	0	0	280916;445423;505789;507311;509524;509632;510399;510513;511832;512410;513096;514177;516323;516469;517781;517994;519602;520270;523187;524709;531436;532884;533379;534479;535207;536048;537291;538044;539447;615606;768017;768062;768078;781766;782130;100848219	ENSBTAG00000009208;ENSBTAG00000013676;ENSBTAG00000018157;ENSBTAG00000020584;ENSBTAG00000015856;ENSBTAG00000005787;ENSBTAG00000014286;ENSBTAG00000015432;ENSBTAG00000004092;ENSBTAG00000043950;ENSBTAG00000004126;ENSBTAG00000011203;ENSBTAG00000000271;ENSBTAG00000003414;ENSBTAG00000006578;ENSBTAG00000017752;ENSBTAG00000037555;ENSBTAG00000015569;ENSBTAG00000016147;ENSBTAG00000016784;ENSBTAG00000008201;…
GO:0031514	motile cilium	http://amigo.geneontology.org/amigo/term/GO:0031514	88	26	0.957272	27.1605	0	0	504736;507311;509524;512410;513096;514463;515565;516323;516469;519068;519602;520270;527583;527979;532884;534479;535207;536048;536449;538044;539447;613455;615606;617430;785439;100848219	ENSBTAG00000013676;ENSBTAG00000018157;ENSBTAG00000020584;ENSBTAG00000004092;ENSBTAG00000010548;ENSBTAG00000000271;ENSBTAG00000003414;ENSBTAG00000006578;ENSBTAG00000018025;ENSBTAG00000015309;ENSBTAG00000015569;ENSBTAG00000004405;ENSBTAG00000003682;ENSBTAG00000014053;ENSBTAG00000009649;ENSBTAG00000006947;ENSBTAG00000008752;ENSBTAG00000015825;ENSBTAG00000007437;ENSBTAG00000005189;ENSBTAG00000016732;…
GO:0032838	plasma membrane bounded cell projection cytoplasm	http://amigo.geneontology.org/amigo/term/GO:0032838	87	23	0.946394	24.3028	0	0	280916;507311;509524;509632;512410;513096;516323;517781;517994;520270;523187;524709;531436;532884;534479;535207;536048;537291;538044;615606;768062;781766;100848219	ENSBTAG00000013676;ENSBTAG00000018157;ENSBTAG00000005787;ENSBTAG00000004092;ENSBTAG00000043950;ENSBTAG00000011203;ENSBTAG00000000271;ENSBTAG00000003414;ENSBTAG00000006578;ENSBTAG00000017752;ENSBTAG00000016784;ENSBTAG00000008201;ENSBTAG00000003682;ENSBTAG00000014053;ENSBTAG00000008538;ENSBTAG00000009649;ENSBTAG00000015825;ENSBTAG00000011890;ENSBTAG00000016732;ENSBTAG00000018771;ENSBTAG00000006128;…
GO:0097014	ciliary plasm	http://amigo.geneontology.org/amigo/term/GO:0097014	50	23	0.543904	42.2868	0	0	280916;507311;509524;509632;512410;513096;516323;517781;517994;520270;523187;524709;531436;532884;534479;535207;536048;537291;538044;615606;768062;781766;100848219	ENSBTAG00000013676;ENSBTAG00000018157;ENSBTAG00000005787;ENSBTAG00000004092;ENSBTAG00000043950;ENSBTAG00000011203;ENSBTAG00000000271;ENSBTAG00000003414;ENSBTAG00000006578;ENSBTAG00000017752;ENSBTAG00000016784;ENSBTAG00000008201;ENSBTAG00000003682;ENSBTAG00000014053;ENSBTAG00000008538;ENSBTAG00000009649;ENSBTAG00000015825;ENSBTAG00000011890;ENSBTAG00000016732;ENSBTAG00000018771;ENSBTAG00000006128;…
GO:0005930	axoneme	http://amigo.geneontology.org/amigo/term/GO:0005930	49	23	0.533026	43.1498	0	0	280916;507311;509524;509632;512410;513096;516323;517781;517994;520270;523187;524709;531436;532884;534479;535207;536048;537291;538044;615606;768062;781766;100848219	ENSBTAG00000013676;ENSBTAG00000018157;ENSBTAG00000005787;ENSBTAG00000004092;ENSBTAG00000043950;ENSBTAG00000011203;ENSBTAG00000000271;ENSBTAG00000003414;ENSBTAG00000006578;ENSBTAG00000017752;ENSBTAG00000016784;ENSBTAG00000008201;ENSBTAG00000003682;ENSBTAG00000014053;ENSBTAG00000008538;ENSBTAG00000009649;ENSBTAG00000015825;ENSBTAG00000011890;ENSBTAG00000016732;ENSBTAG00000018771;ENSBTAG00000006128;…
GO:0036126	sperm flagellum	http://amigo.geneontology.org/amigo/term/GO:0036126	48	14	0.522148	26.8123	0	0	514463;516323;516469;519068;519602;520270;532884;534479;538044;539447;613455;615606;785439;100848219	ENSBTAG00000018157;ENSBTAG00000020584;ENSBTAG00000004092;ENSBTAG00000000271;ENSBTAG00000003414;ENSBTAG00000018025;ENSBTAG00000015569;ENSBTAG00000003682;ENSBTAG00000008752;ENSBTAG00000007437;ENSBTAG00000005189;ENSBTAG00000016732;ENSBTAG00000021714;ENSBTAG00000006128
GO:0097729	9+2 motile cilium	http://amigo.geneontology.org/amigo/term/GO:0097729	50	14	0.543904	25.7398	1.11022e-16	6.18255e-15	514463;516323;516469;519068;519602;520270;532884;534479;538044;539447;613455;615606;785439;100848219	ENSBTAG00000018157;ENSBTAG00000020584;ENSBTAG00000004092;ENSBTAG00000000271;ENSBTAG00000003414;ENSBTAG00000018025;ENSBTAG00000015569;ENSBTAG00000003682;ENSBTAG00000008752;ENSBTAG00000007437;ENSBTAG00000005189;ENSBTAG00000016732;ENSBTAG00000021714;ENSBTAG00000006128
GO:0097223	sperm part	http://amigo.geneontology.org/amigo/term/GO:0097223	86	16	0.935515	17.1029	6.66134e-16	3.49132e-14	514463;516323;516469;519068;519602;520270;529920;532884;534479;536449;538044;539447;613455;615606;785439;100848219	ENSBTAG00000018157;ENSBTAG00000020584;ENSBTAG00000004092;ENSBTAG00000000271;ENSBTAG00000003414;ENSBTAG00000018025;ENSBTAG00000015569;ENSBTAG00000004405;ENSBTAG00000003682;ENSBTAG00000008752;ENSBTAG00000007437;ENSBTAG00000015773;ENSBTAG00000005189;ENSBTAG00000016732;ENSBTAG00000021714;ENSBTAG00000006128
GO:0036064	ciliary basal body	http://amigo.geneontology.org/amigo/term/GO:0036064	70	14	0.761466	18.3856	1.63203e-14	8.07854e-13	445423;505789;507311;510399;514177;517994;519602;531436;533379;538044;539447;768017;768078;100848219	ENSBTAG00000013676;ENSBTAG00000018157;ENSBTAG00000020584;ENSBTAG00000015856;ENSBTAG00000005787;ENSBTAG00000014286;ENSBTAG00000004126;ENSBTAG00000003414;ENSBTAG00000016147;ENSBTAG00000008201;ENSBTAG00000022917;ENSBTAG00000005189;ENSBTAG00000040449;ENSBTAG00000020836
GO:0005815	microtubule organizing center	http://amigo.geneontology.org/amigo/term/GO:0005815	371	25	4.03577	6.1946	1.25011e-13	5.86236e-12	445423;505789;506979;507311;510124;510399;513392;514177;514463;515748;516323;517994;519602;523361;524709;528348;531436;533114;533379;536048;538044;539447;768017;768078;100848219	ENSBTAG00000013676;ENSBTAG00000018157;ENSBTAG00000020584;ENSBTAG00000015856;ENSBTAG00000005787;ENSBTAG00000012921;ENSBTAG00000014286;ENSBTAG00000004126;ENSBTAG00000034430;ENSBTAG00000009983;ENSBTAG00000019028;ENSBTAG00000003414;ENSBTAG00000017810;ENSBTAG00000016147;ENSBTAG00000008201;ENSBTAG00000014038;ENSBTAG00000014053;ENSBTAG00000008538;ENSBTAG00000022917;ENSBTAG00000014144;ENSBTAG00000005189;…
GO:0044447	axoneme part	http://amigo.geneontology.org/amigo/term/GO:0044447	13	8	0.141415	56.571	1.86851e-13	8.32419e-12	509524;513096;517781;524709;534479;535207;538044;768062	ENSBTAG00000003414;ENSBTAG00000017752;ENSBTAG00000016784;ENSBTAG00000008538;ENSBTAG00000009649;ENSBTAG00000015825;ENSBTAG00000016732;ENSBTAG00000014054
GO:0005858	axonemal dynein complex	http://amigo.geneontology.org/amigo/term/GO:0005858	8	6	0.0870247	68.9459	3.9786e-11	1.68806e-09	509524;517781;524709;534479;535207;768062	ENSBTAG00000017752;ENSBTAG00000016784;ENSBTAG00000008538;ENSBTAG00000009649;ENSBTAG00000015825;ENSBTAG00000016732
GO:0005875	microtubule associated complex	http://amigo.geneontology.org/amigo/term/GO:0005875	70	11	0.761466	14.4458	1.93056e-10	7.81876e-09	280916;507311;508574;509524;513392;515748;517781;524709;534479;535207;768062	ENSBTAG00000013676;ENSBTAG00000012921;ENSBTAG00000019841;ENSBTAG00000011203;ENSBTAG00000009983;ENSBTAG00000017752;ENSBTAG00000016784;ENSBTAG00000008538;ENSBTAG00000009649;ENSBTAG00000015825;ENSBTAG00000016732
GO:0005874	microtubule	http://amigo.geneontology.org/amigo/term/GO:0005874	180	15	1.95806	7.66066	8.6351e-10	3.34516e-08	507311;508574;513096;513392;514463;515748;519068;524709;535605;538044;539169;539447;614988;768062;777775	ENSBTAG00000013676;ENSBTAG00000012921;ENSBTAG00000019822;ENSBTAG00000030974;ENSBTAG00000019841;ENSBTAG00000009983;ENSBTAG00000003414;ENSBTAG00000017752;ENSBTAG00000018519;ENSBTAG00000030973;ENSBTAG00000008538;ENSBTAG00000007437;ENSBTAG00000005189;ENSBTAG00000021714;ENSBTAG00000014054
GO:0030286	dynein complex	http://amigo.geneontology.org/amigo/term/GO:0030286	24	7	0.261074	26.8123	4.42588e-09	1.64311e-07	507311;509524;517781;524709;534479;535207;768062	ENSBTAG00000013676;ENSBTAG00000017752;ENSBTAG00000016784;ENSBTAG00000008538;ENSBTAG00000009649;ENSBTAG00000015825;ENSBTAG00000016732
GO:0099513	polymeric cytoskeletal fiber	http://amigo.geneontology.org/amigo/term/GO:0099513	325	17	3.53538	4.80854	7.0854e-08	2.52524e-06	507311;508574;513096;513392;514463;515748;519068;524709;532884;535605;535697;538044;539169;539447;614988;768062;777775	ENSBTAG00000013676;ENSBTAG00000012921;ENSBTAG00000019822;ENSBTAG00000030974;ENSBTAG00000019841;ENSBTAG00000009983;ENSBTAG00000000271;ENSBTAG00000003414;ENSBTAG00000017752;ENSBTAG00000018519;ENSBTAG00000030973;ENSBTAG00000008538;ENSBTAG00000007437;ENSBTAG00000005189;ENSBTAG00000021714;ENSBTAG00000016165;ENSBTAG00000014054
GO:0099080	supramolecular complex	http://amigo.geneontology.org/amigo/term/GO:0099080	418	18	4.54704	3.95862	5.20022e-07	1.65479e-05	282714;507311;508574;513096;513392;514463;515748;519068;524709;532884;535605;535697;538044;539169;539447;614988;768062;777775	ENSBTAG00000013676;ENSBTAG00000012921;ENSBTAG00000019822;ENSBTAG00000030974;ENSBTAG00000019841;ENSBTAG00000009983;ENSBTAG00000000271;ENSBTAG00000003414;ENSBTAG00000017752;ENSBTAG00000018519;ENSBTAG00000030973;ENSBTAG00000008538;ENSBTAG00000007437;ENSBTAG00000005189;ENSBTAG00000021714;ENSBTAG00000016165;ENSBTAG00000014054;ENSBTAG00000009703
GO:0099081	supramolecular polymer	http://amigo.geneontology.org/amigo/term/GO:0099081	418	18	4.54704	3.95862	5.20022e-07	1.65479e-05	282714;507311;508574;513096;513392;514463;515748;519068;524709;532884;535605;535697;538044;539169;539447;614988;768062;777775	ENSBTAG00000013676;ENSBTAG00000012921;ENSBTAG00000019822;ENSBTAG00000030974;ENSBTAG00000019841;ENSBTAG00000009983;ENSBTAG00000000271;ENSBTAG00000003414;ENSBTAG00000017752;ENSBTAG00000018519;ENSBTAG00000030973;ENSBTAG00000008538;ENSBTAG00000007437;ENSBTAG00000005189;ENSBTAG00000021714;ENSBTAG00000016165;ENSBTAG00000014054;ENSBTAG00000009703
GO:0099512	supramolecular fiber	http://amigo.geneontology.org/amigo/term/GO:0099512	418	18	4.54704	3.95862	5.20022e-07	1.65479e-05	282714;507311;508574;513096;513392;514463;515748;519068;524709;532884;535605;535697;538044;539169;539447;614988;768062;777775	ENSBTAG00000013676;ENSBTAG00000012921;ENSBTAG00000019822;ENSBTAG00000030974;ENSBTAG00000019841;ENSBTAG00000009983;ENSBTAG00000000271;ENSBTAG00000003414;ENSBTAG00000017752;ENSBTAG00000018519;ENSBTAG00000030973;ENSBTAG00000008538;ENSBTAG00000007437;ENSBTAG00000005189;ENSBTAG00000021714;ENSBTAG00000016165;ENSBTAG00000014054;ENSBTAG00000009703
GO:0005813	centrosome	http://amigo.geneontology.org/amigo/term/GO:0005813	249	13	2.70864	4.79945	2.85365e-06	8.76759e-05	505789;506979;507311;510124;514177;515748;519602;523361;524709;528348;531436;533114;536048	ENSBTAG00000013676;ENSBTAG00000020584;ENSBTAG00000005787;ENSBTAG00000014286;ENSBTAG00000034430;ENSBTAG00000009983;ENSBTAG00000019028;ENSBTAG00000017810;ENSBTAG00000016147;ENSBTAG00000014038;ENSBTAG00000014053;ENSBTAG00000008538;ENSBTAG00000014144
GO:0005814	centriole	http://amigo.geneontology.org/amigo/term/GO:0005814	61	7	0.663563	10.5491	4.00694e-06	0.000119006	505789;513392;514177;517994;528348;538044;768078	ENSBTAG00000012921;ENSBTAG00000014286;ENSBTAG00000003414;ENSBTAG00000016147;ENSBTAG00000008201;ENSBTAG00000014144;ENSBTAG00000020836
GO:0097546	ciliary base	http://amigo.geneontology.org/amigo/term/GO:0097546	14	4	0.152293	26.2651	1.22073e-05	0.000343371	514177;539447;768017;782130	ENSBTAG00000014286;ENSBTAG00000037555;ENSBTAG00000005189;ENSBTAG00000040449
GO:0036157	outer dynein arm	http://amigo.geneontology.org/amigo/term/GO:0036157	5	3	0.0543904	55.1568	1.23321e-05	0.000343371	524709;534479;768062	ENSBTAG00000017752;ENSBTAG00000008538;ENSBTAG00000016732
GO:0044450	microtubule organizing center part	http://amigo.geneontology.org/amigo/term/GO:0044450	78	7	0.848491	8.24994	2.08476e-05	0.000562886	505789;513392;514177;517994;528348;538044;768078	ENSBTAG00000012921;ENSBTAG00000014286;ENSBTAG00000003414;ENSBTAG00000016147;ENSBTAG00000008201;ENSBTAG00000014144;ENSBTAG00000020836
GO:0030990	intraciliary transport particle	http://amigo.geneontology.org/amigo/term/GO:0030990	17	4	0.184927	21.6301	2.83018e-05	0.000741674	507311;519602;531436;100848219	ENSBTAG00000013676;ENSBTAG00000018157;ENSBTAG00000020584;ENSBTAG00000005787
GO:0035869	ciliary transition zone	http://amigo.geneontology.org/amigo/term/GO:0035869	38	5	0.413367	12.0958	5.24629e-05	0.00133556	507311;510513;511832;531436;536048	ENSBTAG00000009208;ENSBTAG00000013676;ENSBTAG00000005787;ENSBTAG00000015432;ENSBTAG00000014053
GO:0097228	sperm principal piece	http://amigo.geneontology.org/amigo/term/GO:0097228	8	3	0.0870247	34.473	6.74297e-05	0.00166889	516469;519602;100848219	ENSBTAG00000018157;ENSBTAG00000020584;ENSBTAG00000015569
GO:0001669	acrosomal vesicle	http://amigo.geneontology.org/amigo/term/GO:0001669	46	5	0.500392	9.99217	0.0001337	0.00321963	516323;516469;529920;536449;539447	ENSBTAG00000015569;ENSBTAG00000004405;ENSBTAG00000015773;ENSBTAG00000005189;ENSBTAG00000006128
GO:0030992	intraciliary transport particle B	http://amigo.geneontology.org/amigo/term/GO:0030992	14	3	0.152293	19.6988	0.000417891	0.00979844	519602;531436;100848219	ENSBTAG00000018157;ENSBTAG00000020584;ENSBTAG00000005787
GO:0005879	axonemal microtubule	http://amigo.geneontology.org/amigo/term/GO:0005879	5	2	0.0543904	36.7712	0.00114792	0.0262256	513096;538044	ENSBTAG00000003414;ENSBTAG00000014054
GO:0005871	kinesin complex	http://amigo.geneontology.org/amigo/term/GO:0005871	23	3	0.250196	11.9906	0.00189338	0.042175	508574;513392;515748	ENSBTAG00000012921;ENSBTAG00000019841;ENSBTAG00000009983

## Sheet: molecular_function_down
geneSet	description	link	size	overlap	expect	enrichmentRatio	pValue	FDR	overlapId	userId
GO:0003774	motor activity	http://amigo.geneontology.org/amigo/term/GO:0003774	57	9	0.56962	15.8	4.01865e-09	5.34882e-06	282714;507311;508574;513392;515748;517781;524709;534479;768062	ENSBTAG00000013676;ENSBTAG00000012921;ENSBTAG00000019841;ENSBTAG00000009983;ENSBTAG00000017752;ENSBTAG00000016784;ENSBTAG00000008538;ENSBTAG00000016732;ENSBTAG00000009703
GO:0003777	microtubule motor activity	http://amigo.geneontology.org/amigo/term/GO:0003777	33	7	0.32978	21.2263	2.71829e-08	1.80902e-05	507311;508574;513392;515748;517781;524709;534479	ENSBTAG00000013676;ENSBTAG00000012921;ENSBTAG00000019841;ENSBTAG00000009983;ENSBTAG00000016784;ENSBTAG00000008538;ENSBTAG00000016732
GO:0015631	tubulin binding	http://amigo.geneontology.org/amigo/term/GO:0015631	169	12	1.68887	7.10533	9.93502e-08	4.40784e-05	280916;505789;508574;510124;512410;513392;515748;519602;538044;538585;539169;614988	ENSBTAG00000013403;ENSBTAG00000020584;ENSBTAG00000012921;ENSBTAG00000019822;ENSBTAG00000019841;ENSBTAG00000011203;ENSBTAG00000009983;ENSBTAG00000003414;ENSBTAG00000006578;ENSBTAG00000017810;ENSBTAG00000016147;ENSBTAG00000018519
GO:1990939	ATP-dependent microtubule motor activity	http://amigo.geneontology.org/amigo/term/GO:1990939	13	4	0.129913	30.7897	6.22504e-06	0.00207138	507311;517781;524709;534479	ENSBTAG00000013676;ENSBTAG00000016784;ENSBTAG00000008538;ENSBTAG00000016732
GO:0008017	microtubule binding	http://amigo.geneontology.org/amigo/term/GO:0008017	119	8	1.18921	6.72717	2.30436e-05	0.00613421	280916;505789;508574;512410;513392;515748;538044;539169	ENSBTAG00000012921;ENSBTAG00000019841;ENSBTAG00000011203;ENSBTAG00000009983;ENSBTAG00000003414;ENSBTAG00000006578;ENSBTAG00000016147;ENSBTAG00000018519
GO:0008092	cytoskeletal protein binding	http://amigo.geneontology.org/amigo/term/GO:0008092	465	15	4.6469	3.22796	5.0383e-05	0.00867276	280916;282714;505789;508574;510124;512410;513392;514177;515748;519602;538044;538585;539169;614988;617620	ENSBTAG00000013403;ENSBTAG00000020584;ENSBTAG00000012921;ENSBTAG00000019822;ENSBTAG00000014286;ENSBTAG00000007659;ENSBTAG00000019841;ENSBTAG00000011203;ENSBTAG00000009983;ENSBTAG00000003414;ENSBTAG00000006578;ENSBTAG00000017810;ENSBTAG00000016147;ENSBTAG00000018519;ENSBTAG00000009703
GO:0045504	dynein heavy chain binding	http://amigo.geneontology.org/amigo/term/GO:0045504	8	3	0.0799467	37.525	5.21278e-05	0.00867276	507311;524709;534479	ENSBTAG00000013676;ENSBTAG00000008538;ENSBTAG00000016732
GO:0045503	dynein light chain binding	http://amigo.geneontology.org/amigo/term/GO:0045503	8	3	0.0799467	37.525	5.21278e-05	0.00867276	517781;524709;534479	ENSBTAG00000016784;ENSBTAG00000008538;ENSBTAG00000016732

## Sheet: biological_process_up
geneSet	description	link	size	overlap	expect	enrichmentRatio	pValue	FDR	overlapId	userId
GO:0006936	muscle contraction	http://amigo.geneontology.org/amigo/term/GO:0006936	128	11	1.24645	8.82505	3.92886e-08	0.000193454	281544;282573;407140;513675;514186;522170;528013;532090;538100;615761;100848920	ENSBTAG00000039340;ENSBTAG00000013300;ENSBTAG00000040253;ENSBTAG00000011752;ENSBTAG00000021576;ENSBTAG00000013347;ENSBTAG00000003100;ENSBTAG00000006432;ENSBTAG00000014674;ENSBTAG00000034366;ENSBTAG00000005373
GO:0060047	heart contraction	http://amigo.geneontology.org/amigo/term/GO:0060047	104	10	1.01274	9.87418	5.7955e-08	0.000193454	281544;337925;407140;513675;522170;528013;533219;538100;615761;100848920	ENSBTAG00000039340;ENSBTAG00000013861;ENSBTAG00000040253;ENSBTAG00000013347;ENSBTAG00000003100;ENSBTAG00000006432;ENSBTAG00000014674;ENSBTAG00000034366;ENSBTAG00000005373;ENSBTAG00000005714
GO:0003015	heart process	http://amigo.geneontology.org/amigo/term/GO:0003015	110	10	1.07117	9.33559	9.92704e-08	0.00022091	281544;337925;407140;513675;522170;528013;533219;538100;615761;100848920	ENSBTAG00000039340;ENSBTAG00000013861;ENSBTAG00000040253;ENSBTAG00000013347;ENSBTAG00000003100;ENSBTAG00000006432;ENSBTAG00000014674;ENSBTAG00000034366;ENSBTAG00000005373;ENSBTAG00000005714
GO:0030029	actin filament-based process	http://amigo.geneontology.org/amigo/term/GO:0030029	364	16	3.5446	4.51391	3.76124e-07	0.000569632	281544;281592;497015;510203;515610;523498;528013;532090;533219;534583;538100;538516;539020;540340;613533;615761	ENSBTAG00000001511;ENSBTAG00000020407;ENSBTAG00000039340;ENSBTAG00000022004;ENSBTAG00000019754;ENSBTAG00000021576;ENSBTAG00000003100;ENSBTAG00000006434;ENSBTAG00000006432;ENSBTAG00000005373;ENSBTAG00000014614;ENSBTAG00000011424;ENSBTAG00000011207;ENSBTAG00000017183;ENSBTAG00000046332;ENSBTAG00000005714
GO:0003012	muscle system process	http://amigo.geneontology.org/amigo/term/GO:0003012	164	11	1.59702	6.88784	4.97586e-07	0.000569632	281544;282573;407140;513675;514186;522170;528013;532090;538100;615761;100848920	ENSBTAG00000039340;ENSBTAG00000013300;ENSBTAG00000040253;ENSBTAG00000011752;ENSBTAG00000021576;ENSBTAG00000013347;ENSBTAG00000003100;ENSBTAG00000006432;ENSBTAG00000014674;ENSBTAG00000034366;ENSBTAG00000005373
GO:0008015	blood circulation	http://amigo.geneontology.org/amigo/term/GO:0008015	201	12	1.95732	6.13084	5.11952e-07	0.000569632	281544;282573;337925;407140;513675;522170;528013;533219;538100;615187;615761;100848920	ENSBTAG00000039340;ENSBTAG00000013300;ENSBTAG00000013861;ENSBTAG00000040253;ENSBTAG00000013347;ENSBTAG00000003100;ENSBTAG00000006432;ENSBTAG00000014674;ENSBTAG00000034366;ENSBTAG00000005373;ENSBTAG00000005714;ENSBTAG00000020650
GO:0006941	striated muscle contraction	http://amigo.geneontology.org/amigo/term/GO:0006941	76	8	0.740081	10.8096	6.55491e-07	0.000585508	281544;407140;513675;514186;528013;538100;615761;100848920	ENSBTAG00000039340;ENSBTAG00000040253;ENSBTAG00000011752;ENSBTAG00000013347;ENSBTAG00000003100;ENSBTAG00000006432;ENSBTAG00000034366;ENSBTAG00000005373
GO:0003013	circulatory system process	http://amigo.geneontology.org/amigo/term/GO:0003013	207	12	2.01575	5.95313	7.01627e-07	0.000585508	281544;282573;337925;407140;513675;522170;528013;533219;538100;615187;615761;100848920	ENSBTAG00000039340;ENSBTAG00000013300;ENSBTAG00000013861;ENSBTAG00000040253;ENSBTAG00000013347;ENSBTAG00000003100;ENSBTAG00000006432;ENSBTAG00000014674;ENSBTAG00000034366;ENSBTAG00000005373;ENSBTAG00000005714;ENSBTAG00000020650
GO:0008016	regulation of heart contraction	http://amigo.geneontology.org/amigo/term/GO:0008016	89	8	0.866674	9.2307	2.21409e-06	0.00164237	337925;407140;513675;522170;528013;538100;615761;100848920	ENSBTAG00000039340;ENSBTAG00000013861;ENSBTAG00000040253;ENSBTAG00000013347;ENSBTAG00000003100;ENSBTAG00000006432;ENSBTAG00000014674;ENSBTAG00000034366
GO:0030036	actin cytoskeleton organization	http://amigo.geneontology.org/amigo/term/GO:0030036	327	14	3.1843	4.39658	2.98112e-06	0.0019902	281544;281592;497015;510203;515610;523498;528013;532090;533219;534583;538516;539020;540340;613533	ENSBTAG00000001511;ENSBTAG00000020407;ENSBTAG00000022004;ENSBTAG00000019754;ENSBTAG00000021576;ENSBTAG00000003100;ENSBTAG00000006434;ENSBTAG00000005373;ENSBTAG00000014614;ENSBTAG00000011424;ENSBTAG00000011207;ENSBTAG00000017183;ENSBTAG00000046332;ENSBTAG00000005714
GO:1903522	regulation of blood circulation	http://amigo.geneontology.org/amigo/term/GO:1903522	105	8	1.02248	7.82411	7.69722e-06	0.00467151	337925;407140;513675;522170;528013;538100;615761;100848920	ENSBTAG00000039340;ENSBTAG00000013861;ENSBTAG00000040253;ENSBTAG00000013347;ENSBTAG00000003100;ENSBTAG00000006432;ENSBTAG00000014674;ENSBTAG00000034366
GO:0006813	potassium ion transport	http://amigo.geneontology.org/amigo/term/GO:0006813	120	8	1.16855	6.8461	2.05908e-05	0.0114553	282573;407176;539528;539813;541460;614299;615187;615761	ENSBTAG00000013300;ENSBTAG00000027320;ENSBTAG00000019212;ENSBTAG00000006432;ENSBTAG00000047743;ENSBTAG00000002985;ENSBTAG00000003398;ENSBTAG00000020650
GO:0006937	regulation of muscle contraction	http://amigo.geneontology.org/amigo/term/GO:0006937	62	6	0.60375	9.93789	2.87727e-05	0.0147759	282573;407140;513675;522170;528013;100848920	ENSBTAG00000013300;ENSBTAG00000040253;ENSBTAG00000013347;ENSBTAG00000003100;ENSBTAG00000014674;ENSBTAG00000034366
GO:0060048	cardiac muscle contraction	http://amigo.geneontology.org/amigo/term/GO:0060048	63	6	0.613488	9.78014	3.15539e-05	0.0150467	281544;407140;528013;538100;615761;100848920	ENSBTAG00000039340;ENSBTAG00000040253;ENSBTAG00000003100;ENSBTAG00000006432;ENSBTAG00000034366;ENSBTAG00000005373
GO:0043269	regulation of ion transport	http://amigo.geneontology.org/amigo/term/GO:0043269	275	11	2.67792	4.10766	6.96148e-05	0.0300432	282573;337925;513675;518004;538100;539528;539813;541460;614299;615187;615761	ENSBTAG00000039340;ENSBTAG00000013300;ENSBTAG00000013861;ENSBTAG00000027320;ENSBTAG00000013347;ENSBTAG00000019212;ENSBTAG00000006432;ENSBTAG00000015366;ENSBTAG00000047743;ENSBTAG00000003398;ENSBTAG00000020650
GO:0030240	skeletal muscle thin filament assembly	http://amigo.geneontology.org/amigo/term/GO:0030240	9	3	0.0876411	34.2305	7.20028e-05	0.0300432	281592;515610;533219	ENSBTAG00000014614;ENSBTAG00000046332;ENSBTAG00000005714
GO:0071804	cellular potassium ion transport	http://amigo.geneontology.org/amigo/term/GO:0071804	108	7	1.05169	6.65593	8.30606e-05	0.0308063	282573;407176;539528;539813;541460;614299;615761	ENSBTAG00000013300;ENSBTAG00000027320;ENSBTAG00000019212;ENSBTAG00000006432;ENSBTAG00000047743;ENSBTAG00000002985;ENSBTAG00000003398
GO:0071805	potassium ion transmembrane transport	http://amigo.geneontology.org/amigo/term/GO:0071805	108	7	1.05169	6.65593	8.30606e-05	0.0308063	282573;407176;539528;539813;541460;614299;615761	ENSBTAG00000013300;ENSBTAG00000027320;ENSBTAG00000019212;ENSBTAG00000006432;ENSBTAG00000047743;ENSBTAG00000002985;ENSBTAG00000003398
GO:0006940	regulation of smooth muscle contraction	http://amigo.geneontology.org/amigo/term/GO:0006940	25	4	0.243448	16.4306	9.12012e-05	0.0320452	282573;407140;522170;100848920	ENSBTAG00000013300;ENSBTAG00000040253;ENSBTAG00000014674;ENSBTAG00000034366
GO:0014866	skeletal myofibril assembly	http://amigo.geneontology.org/amigo/term/GO:0014866	10	3	0.0973791	30.8074	0.000102135	0.0340928	281592;515610;533219	ENSBTAG00000014614;ENSBTAG00000046332;ENSBTAG00000005714
GO:0015672	monovalent inorganic cation transport	http://amigo.geneontology.org/amigo/term/GO:0015672	289	11	2.81425	3.90867	0.000108565	0.0345132	282573;337925;407176;513675;538100;539528;539813;541460;614299;615187;615761	ENSBTAG00000039340;ENSBTAG00000013300;ENSBTAG00000013861;ENSBTAG00000027320;ENSBTAG00000013347;ENSBTAG00000019212;ENSBTAG00000006432;ENSBTAG00000047743;ENSBTAG00000002985;ENSBTAG00000003398;ENSBTAG00000020650

## Sheet: cellular_component_up
geneSet	description	link	size	overlap	expect	enrichmentRatio	pValue	FDR	overlapId	userId
GO:0044449	contractile fiber part	http://amigo.geneontology.org/amigo/term/GO:0044449	87	12	0.707664	16.9572	4.00258e-12	3.5663e-09	280765;281544;281592;505964;513821;514186;515610;532090;533219;538516;540340;613741	ENSBTAG00000025136;ENSBTAG00000011752;ENSBTAG00000021576;ENSBTAG00000011473;ENSBTAG00000006434;ENSBTAG00000005373;ENSBTAG00000014614;ENSBTAG00000008807;ENSBTAG00000005353;ENSBTAG00000017183;ENSBTAG00000046332;ENSBTAG00000005714
GO:0030016	myofibril	http://amigo.geneontology.org/amigo/term/GO:0030016	94	12	0.764602	15.6944	1.02991e-11	4.58825e-09	280765;281544;281592;505964;513821;514186;515610;532090;533219;538516;540340;613741	ENSBTAG00000025136;ENSBTAG00000011752;ENSBTAG00000021576;ENSBTAG00000011473;ENSBTAG00000006434;ENSBTAG00000005373;ENSBTAG00000014614;ENSBTAG00000008807;ENSBTAG00000005353;ENSBTAG00000017183;ENSBTAG00000046332;ENSBTAG00000005714
GO:0043292	contractile fiber	http://amigo.geneontology.org/amigo/term/GO:0043292	98	12	0.797138	15.0538	1.7071e-11	5.07009e-09	280765;281544;281592;505964;513821;514186;515610;532090;533219;538516;540340;613741	ENSBTAG00000025136;ENSBTAG00000011752;ENSBTAG00000021576;ENSBTAG00000011473;ENSBTAG00000006434;ENSBTAG00000005373;ENSBTAG00000014614;ENSBTAG00000008807;ENSBTAG00000005353;ENSBTAG00000017183;ENSBTAG00000046332;ENSBTAG00000005714
GO:0030017	sarcomere	http://amigo.geneontology.org/amigo/term/GO:0030017	84	11	0.683261	16.0993	5.99254e-11	1.33484e-08	280765;281544;281592;505964;513821;515610;532090;533219;538516;540340;613741	ENSBTAG00000025136;ENSBTAG00000021576;ENSBTAG00000011473;ENSBTAG00000006434;ENSBTAG00000005373;ENSBTAG00000014614;ENSBTAG00000008807;ENSBTAG00000005353;ENSBTAG00000017183;ENSBTAG00000046332;ENSBTAG00000005714
GO:0015629	actin cytoskeleton	http://amigo.geneontology.org/amigo/term/GO:0015629	230	15	1.87083	8.01781	3.90094e-10	6.95147e-08	281544;281592;281595;497015;505964;514193;515610;523498;528013;532090;533219;538516;540340;613533;613741	ENSBTAG00000000053;ENSBTAG00000020407;ENSBTAG00000022004;ENSBTAG00000025136;ENSBTAG00000021576;ENSBTAG00000011473;ENSBTAG00000003100;ENSBTAG00000006434;ENSBTAG00000005373;ENSBTAG00000014614;ENSBTAG00000011424;ENSBTAG00000017183;ENSBTAG00000015441;ENSBTAG00000046332;ENSBTAG00000005714
GO:0099080	supramolecular complex	http://amigo.geneontology.org/amigo/term/GO:0099080	418	17	3.40004	4.99994	3.14836e-08	3.50649e-06	280765;281544;281592;497015;505964;506107;508910;513821;514186;515610;528013;532090;533219;538516;539683;540340;613741	ENSBTAG00000008613;ENSBTAG00000025136;ENSBTAG00000011752;ENSBTAG00000021576;ENSBTAG00000011473;ENSBTAG00000005355;ENSBTAG00000003100;ENSBTAG00000006434;ENSBTAG00000005373;ENSBTAG00000014614;ENSBTAG00000011424;ENSBTAG00000008807;ENSBTAG00000005353;ENSBTAG00000017183;ENSBTAG00000046332;ENSBTAG00000005714;ENSBTAG00000016121
GO:0099081	supramolecular polymer	http://amigo.geneontology.org/amigo/term/GO:0099081	418	17	3.40004	4.99994	3.14836e-08	3.50649e-06	280765;281544;281592;497015;505964;506107;508910;513821;514186;515610;528013;532090;533219;538516;539683;540340;613741	ENSBTAG00000008613;ENSBTAG00000025136;ENSBTAG00000011752;ENSBTAG00000021576;ENSBTAG00000011473;ENSBTAG00000005355;ENSBTAG00000003100;ENSBTAG00000006434;ENSBTAG00000005373;ENSBTAG00000014614;ENSBTAG00000011424;ENSBTAG00000008807;ENSBTAG00000005353;ENSBTAG00000017183;ENSBTAG00000046332;ENSBTAG00000005714;ENSBTAG00000016121
GO:0099512	supramolecular fiber	http://amigo.geneontology.org/amigo/term/GO:0099512	418	17	3.40004	4.99994	3.14836e-08	3.50649e-06	280765;281544;281592;497015;505964;506107;508910;513821;514186;515610;528013;532090;533219;538516;539683;540340;613741	ENSBTAG00000008613;ENSBTAG00000025136;ENSBTAG00000011752;ENSBTAG00000021576;ENSBTAG00000011473;ENSBTAG00000005355;ENSBTAG00000003100;ENSBTAG00000006434;ENSBTAG00000005373;ENSBTAG00000014614;ENSBTAG00000011424;ENSBTAG00000008807;ENSBTAG00000005353;ENSBTAG00000017183;ENSBTAG00000046332;ENSBTAG00000005714;ENSBTAG00000016121
GO:0044459	plasma membrane part	http://amigo.geneontology.org/amigo/term/GO:0044459	1201	28	9.76901	2.86621	1.13856e-07	1.05866e-05	281792;282021;282177;282573;282702;337925;407140;407176;510203;510209;512056;515033;515209;522170;538100;538457;539528;539635;539738;539813;540830;541004;541460;614299;615388;615761;782442;100848920	ENSBTAG00000007434;ENSBTAG00000039684;ENSBTAG00000039340;ENSBTAG00000013300;ENSBTAG00000013861;ENSBTAG00000018227;ENSBTAG00000019754;ENSBTAG00000016071;ENSBTAG00000013657;ENSBTAG00000017537;ENSBTAG00000018165;ENSBTAG00000027320;ENSBTAG00000003894;ENSBTAG00000006261;ENSBTAG00000003299;ENSBTAG00000003137;ENSBTAG00000003130;ENSBTAG00000040253;ENSBTAG00000003794;ENSBTAG00000011971;ENSBTAG00000019212;…
GO:0008076	voltage-gated potassium channel complex	http://amigo.geneontology.org/amigo/term/GO:0008076	49	7	0.398569	17.5628	1.18817e-07	1.05866e-05	282573;407176;539528;539813;541460;614299;615761	ENSBTAG00000013300;ENSBTAG00000027320;ENSBTAG00000019212;ENSBTAG00000006432;ENSBTAG00000047743;ENSBTAG00000002985;ENSBTAG00000003398
GO:0034705	potassium channel complex	http://amigo.geneontology.org/amigo/term/GO:0034705	52	7	0.422971	16.5496	1.81456e-07	1.46979e-05	282573;407176;539528;539813;541460;614299;615761	ENSBTAG00000013300;ENSBTAG00000027320;ENSBTAG00000019212;ENSBTAG00000006432;ENSBTAG00000047743;ENSBTAG00000002985;ENSBTAG00000003398
GO:0005887	integral component of plasma membrane	http://amigo.geneontology.org/amigo/term/GO:0005887	595	19	4.83977	3.92581	2.0245e-07	1.50319e-05	282177;282573;282702;337925;407140;407176;510209;515209;522170;538100;539528;539738;539813;540830;541004;541460;614299;615761;782442	ENSBTAG00000039340;ENSBTAG00000013300;ENSBTAG00000013861;ENSBTAG00000018227;ENSBTAG00000016071;ENSBTAG00000013657;ENSBTAG00000027320;ENSBTAG00000006261;ENSBTAG00000003299;ENSBTAG00000003137;ENSBTAG00000003130;ENSBTAG00000040253;ENSBTAG00000011971;ENSBTAG00000019212;ENSBTAG00000006432;ENSBTAG00000014674;ENSBTAG00000047743;ENSBTAG00000002985;ENSBTAG00000003398
GO:0034702	ion channel complex	http://amigo.geneontology.org/amigo/term/GO:0034702	147	10	1.19571	8.36325	2.80568e-07	1.92297e-05	282177;282573;282702;407176;538100;539528;539813;541460;614299;615761	ENSBTAG00000039340;ENSBTAG00000013300;ENSBTAG00000013657;ENSBTAG00000027320;ENSBTAG00000003130;ENSBTAG00000019212;ENSBTAG00000006432;ENSBTAG00000047743;ENSBTAG00000002985;ENSBTAG00000003398
GO:0042641	actomyosin	http://amigo.geneontology.org/amigo/term/GO:0042641	36	6	0.292826	20.49	3.86559e-07	2.26918e-05	281592;505964;515610;533219;540340;613533	ENSBTAG00000022004;ENSBTAG00000011473;ENSBTAG00000006434;ENSBTAG00000014614;ENSBTAG00000046332;ENSBTAG00000005714
GO:0031674	I band	http://amigo.geneontology.org/amigo/term/GO:0031674	58	7	0.471776	14.8376	3.92129e-07	2.26918e-05	280765;505964;513821;533219;538516;540340;613741	ENSBTAG00000025136;ENSBTAG00000011473;ENSBTAG00000006434;ENSBTAG00000008807;ENSBTAG00000005353;ENSBTAG00000017183;ENSBTAG00000005714
GO:0031226	intrinsic component of plasma membrane	http://amigo.geneontology.org/amigo/term/GO:0031226	624	19	5.07566	3.74336	4.22702e-07	2.26918e-05	282177;282573;282702;337925;407140;407176;510209;515209;522170;538100;539528;539738;539813;540830;541004;541460;614299;615761;782442	ENSBTAG00000039340;ENSBTAG00000013300;ENSBTAG00000013861;ENSBTAG00000018227;ENSBTAG00000016071;ENSBTAG00000013657;ENSBTAG00000027320;ENSBTAG00000006261;ENSBTAG00000003299;ENSBTAG00000003137;ENSBTAG00000003130;ENSBTAG00000040253;ENSBTAG00000011971;ENSBTAG00000019212;ENSBTAG00000006432;ENSBTAG00000014674;ENSBTAG00000047743;ENSBTAG00000002985;ENSBTAG00000003398
GO:1902495	transmembrane transporter complex	http://amigo.geneontology.org/amigo/term/GO:1902495	154	10	1.25265	7.9831	4.32953e-07	2.26918e-05	282177;282573;282702;407176;538100;539528;539813;541460;614299;615761	ENSBTAG00000039340;ENSBTAG00000013300;ENSBTAG00000013657;ENSBTAG00000027320;ENSBTAG00000003130;ENSBTAG00000019212;ENSBTAG00000006432;ENSBTAG00000047743;ENSBTAG00000002985;ENSBTAG00000003398
GO:1990351	transporter complex	http://amigo.geneontology.org/amigo/term/GO:1990351	160	10	1.30145	7.68373	6.17018e-07	3.05424e-05	282177;282573;282702;407176;538100;539528;539813;541460;614299;615761	ENSBTAG00000039340;ENSBTAG00000013300;ENSBTAG00000013657;ENSBTAG00000027320;ENSBTAG00000003130;ENSBTAG00000019212;ENSBTAG00000006432;ENSBTAG00000047743;ENSBTAG00000002985;ENSBTAG00000003398
GO:0034703	cation channel complex	http://amigo.geneontology.org/amigo/term/GO:0034703	104	8	0.845943	9.4569	1.86164e-06	8.7301e-05	282573;407176;538100;539528;539813;541460;614299;615761	ENSBTAG00000039340;ENSBTAG00000013300;ENSBTAG00000027320;ENSBTAG00000019212;ENSBTAG00000006432;ENSBTAG00000047743;ENSBTAG00000002985;ENSBTAG00000003398
GO:0030018	Z disc	http://amigo.geneontology.org/amigo/term/GO:0030018	54	6	0.43924	13.66	4.56141e-06	0.000203211	280765;505964;513821;538516;540340;613741	ENSBTAG00000025136;ENSBTAG00000011473;ENSBTAG00000006434;ENSBTAG00000008807;ENSBTAG00000005353;ENSBTAG00000017183
GO:0005856	cytoskeleton	http://amigo.geneontology.org/amigo/term/GO:0005856	1047	23	8.51637	2.70068	6.23539e-06	0.000233356	280765;281544;281592;281595;497015;505964;506107;508910;514186;514193;515610;523498;528013;532090;533219;534583;538516;539635;539683;540340;540904;613533;613741	ENSBTAG00000008613;ENSBTAG00000000053;ENSBTAG00000020407;ENSBTAG00000007494;ENSBTAG00000022004;ENSBTAG00000018165;ENSBTAG00000025136;ENSBTAG00000011752;ENSBTAG00000021576;ENSBTAG00000011473;ENSBTAG00000005355;ENSBTAG00000003100;ENSBTAG00000006434;ENSBTAG00000005373;ENSBTAG00000014614;ENSBTAG00000011424;ENSBTAG00000011207;ENSBTAG00000005353;ENSBTAG00000017183;ENSBTAG00000015441;ENSBTAG00000046332;…
GO:0001725	stress fiber	http://amigo.geneontology.org/amigo/term/GO:0001725	33	5	0.268424	18.6272	6.25736e-06	0.000233356	281592;505964;515610;540340;613533	ENSBTAG00000022004;ENSBTAG00000011473;ENSBTAG00000006434;ENSBTAG00000014614;ENSBTAG00000046332
GO:0097517	contractile actin filament bundle	http://amigo.geneontology.org/amigo/term/GO:0097517	33	5	0.268424	18.6272	6.25736e-06	0.000233356	281592;505964;515610;540340;613533	ENSBTAG00000022004;ENSBTAG00000011473;ENSBTAG00000006434;ENSBTAG00000014614;ENSBTAG00000046332
GO:0005884	actin filament	http://amigo.geneontology.org/amigo/term/GO:0005884	57	6	0.463642	12.941	6.28568e-06	0.000233356	281544;281592;497015;515610;528013;533219	ENSBTAG00000003100;ENSBTAG00000005373;ENSBTAG00000014614;ENSBTAG00000011424;ENSBTAG00000046332;ENSBTAG00000005714
GO:0032432	actin filament bundle	http://amigo.geneontology.org/amigo/term/GO:0032432	36	5	0.292826	17.075	9.75112e-06	0.00034753	281592;505964;515610;540340;613533	ENSBTAG00000022004;ENSBTAG00000011473;ENSBTAG00000006434;ENSBTAG00000014614;ENSBTAG00000046332
GO:0005901	caveola	http://amigo.geneontology.org/amigo/term/GO:0005901	40	5	0.325363	15.3675	1.65915e-05	0.000568577	282021;282573;337925;510203;538457	ENSBTAG00000039684;ENSBTAG00000013300;ENSBTAG00000013861;ENSBTAG00000019754;ENSBTAG00000017537
GO:0098797	plasma membrane protein complex	http://amigo.geneontology.org/amigo/term/GO:0098797	287	11	2.33448	4.71198	1.91991e-05	0.000633571	281792;282177;282573;282702;407176;538100;539528;539813;541460;614299;615761	ENSBTAG00000039340;ENSBTAG00000013300;ENSBTAG00000013657;ENSBTAG00000027320;ENSBTAG00000003130;ENSBTAG00000003794;ENSBTAG00000019212;ENSBTAG00000006432;ENSBTAG00000047743;ENSBTAG00000002985;ENSBTAG00000003398
GO:0030175	filopodium	http://amigo.geneontology.org/amigo/term/GO:0030175	43	5	0.349765	14.2953	2.38122e-05	0.000757739	281592;281595;515610;533219;539635	ENSBTAG00000018165;ENSBTAG00000014614;ENSBTAG00000015441;ENSBTAG00000046332;ENSBTAG00000005714
GO:0098590	plasma membrane region	http://amigo.geneontology.org/amigo/term/GO:0098590	474	14	3.85555	3.63113	2.48944e-05	0.000764858	282021;282177;282573;282702;337925;510203;512056;515033;522170;538457;539528;539635;541004;615388	ENSBTAG00000007434;ENSBTAG00000039684;ENSBTAG00000013300;ENSBTAG00000013861;ENSBTAG00000019754;ENSBTAG00000013657;ENSBTAG00000017537;ENSBTAG00000018165;ENSBTAG00000027320;ENSBTAG00000003894;ENSBTAG00000003130;ENSBTAG00000011971;ENSBTAG00000014674;ENSBTAG00000001029
GO:0044853	plasma membrane raft	http://amigo.geneontology.org/amigo/term/GO:0044853	51	5	0.414837	12.0529	5.52247e-05	0.00164017	282021;282573;337925;510203;538457	ENSBTAG00000039684;ENSBTAG00000013300;ENSBTAG00000013861;ENSBTAG00000019754;ENSBTAG00000017537
GO:0099513	polymeric cytoskeletal fiber	http://amigo.geneontology.org/amigo/term/GO:0099513	325	11	2.64357	4.16104	6.0101e-05	0.00172742	280765;281544;281592;497015;506107;508910;514186;515610;528013;533219;539683	ENSBTAG00000008613;ENSBTAG00000011752;ENSBTAG00000005355;ENSBTAG00000003100;ENSBTAG00000005373;ENSBTAG00000014614;ENSBTAG00000011424;ENSBTAG00000005353;ENSBTAG00000046332;ENSBTAG00000005714;ENSBTAG00000016121
GO:0005865	striated muscle thin filament	http://amigo.geneontology.org/amigo/term/GO:0005865	13	3	0.105743	28.3707	0.000139951	0.00389676	281592;515610;532090	ENSBTAG00000021576;ENSBTAG00000014614;ENSBTAG00000046332
GO:0036379	myofilament	http://amigo.geneontology.org/amigo/term/GO:0036379	14	3	0.113877	26.3442	0.000177075	0.00478103	281592;515610;532090	ENSBTAG00000021576;ENSBTAG00000014614;ENSBTAG00000046332
GO:0045211	postsynaptic membrane	http://amigo.geneontology.org/amigo/term/GO:0045211	104	6	0.845943	7.09268	0.000193965	0.00508302	282177;282573;282702;522170;539528;541004	ENSBTAG00000013300;ENSBTAG00000013657;ENSBTAG00000027320;ENSBTAG00000003130;ENSBTAG00000011971;ENSBTAG00000014674
GO:0031252	cell leading edge	http://amigo.geneontology.org/amigo/term/GO:0031252	164	7	1.33399	5.24743	0.00036313	0.00924426	281592;281595;512056;515610;533219;539528;539635	ENSBTAG00000018165;ENSBTAG00000027320;ENSBTAG00000001029;ENSBTAG00000014614;ENSBTAG00000015441;ENSBTAG00000046332;ENSBTAG00000005714
GO:0098858	actin-based cell projection	http://amigo.geneontology.org/amigo/term/GO:0098858	78	5	0.634457	7.88075	0.000418081	0.0103475	281592;281595;515610;533219;539635	ENSBTAG00000018165;ENSBTAG00000014614;ENSBTAG00000015441;ENSBTAG00000046332;ENSBTAG00000005714
GO:0097060	synaptic membrane	http://amigo.geneontology.org/amigo/term/GO:0097060	136	6	1.10623	5.42381	0.000817297	0.0195806	282177;282573;282702;522170;539528;541004	ENSBTAG00000013300;ENSBTAG00000013657;ENSBTAG00000027320;ENSBTAG00000003130;ENSBTAG00000011971;ENSBTAG00000014674
GO:0045202	synapse	http://amigo.geneontology.org/amigo/term/GO:0045202	512	12	4.16464	2.8814	0.000835088	0.0195806	280765;282177;282573;282702;509083;512056;522170;533219;539528;541004;613433;615187	ENSBTAG00000013300;ENSBTAG00000018644;ENSBTAG00000013657;ENSBTAG00000027320;ENSBTAG00000003130;ENSBTAG00000011971;ENSBTAG00000014674;ENSBTAG00000001029;ENSBTAG00000005353;ENSBTAG00000000265;ENSBTAG00000005714;ENSBTAG00000020650
GO:0044430	cytoskeletal part	http://amigo.geneontology.org/amigo/term/GO:0044430	828	16	6.73501	2.37565	0.000899724	0.0205552	280765;281544;281592;281595;497015;505964;506107;508910;514186;515610;528013;532090;533219;539683;540340;613533	ENSBTAG00000008613;ENSBTAG00000022004;ENSBTAG00000011752;ENSBTAG00000021576;ENSBTAG00000011473;ENSBTAG00000005355;ENSBTAG00000003100;ENSBTAG00000006434;ENSBTAG00000005373;ENSBTAG00000014614;ENSBTAG00000011424;ENSBTAG00000005353;ENSBTAG00000015441;ENSBTAG00000046332;ENSBTAG00000005714;ENSBTAG00000016121
GO:0097512	cardiac myofibril	http://amigo.geneontology.org/amigo/term/GO:0097512	6	2	0.0488044	40.9799	0.000960005	0.0213841	280765;281544	ENSBTAG00000005373;ENSBTAG00000005353
GO:0030054	cell junction	http://amigo.geneontology.org/amigo/term/GO:0030054	451	11	3.66846	2.99853	0.00101155	0.0219827	280765;282177;282702;512056;514186;515401;522170;534965;538100;540340;613533	ENSBTAG00000039340;ENSBTAG00000022004;ENSBTAG00000013657;ENSBTAG00000003130;ENSBTAG00000011752;ENSBTAG00000006262;ENSBTAG00000021204;ENSBTAG00000006434;ENSBTAG00000014674;ENSBTAG00000001029;ENSBTAG00000005353
GO:0005912	adherens junction	http://amigo.geneontology.org/amigo/term/GO:0005912	144	6	1.17131	5.12249	0.00110076	0.0233518	280765;514186;515401;534965;540340;613533	ENSBTAG00000022004;ENSBTAG00000011752;ENSBTAG00000006262;ENSBTAG00000021204;ENSBTAG00000006434;ENSBTAG00000005353
GO:0070161	anchoring junction	http://amigo.geneontology.org/amigo/term/GO:0070161	150	6	1.22011	4.91759	0.00135881	0.0281558	280765;514186;515401;534965;540340;613533	ENSBTAG00000022004;ENSBTAG00000011752;ENSBTAG00000006262;ENSBTAG00000021204;ENSBTAG00000006434;ENSBTAG00000005353

## Sheet: molecular_function_up
geneSet	description	link	size	overlap	expect	enrichmentRatio	pValue	FDR	overlapId	userId
GO:0008092	cytoskeletal protein binding	http://amigo.geneontology.org/amigo/term/GO:0008092	465	17	4.6469	3.65835	2.77684e-06	0.00367032	280765;281544;282573;337925;497015;505964;506107;513463;514186;523498;532090;533219;534583;538516;540340;613533;613741	ENSBTAG00000020407;ENSBTAG00000013300;ENSBTAG00000022004;ENSBTAG00000013861;ENSBTAG00000025136;ENSBTAG00000011752;ENSBTAG00000021576;ENSBTAG00000011473;ENSBTAG00000005355;ENSBTAG00000006434;ENSBTAG00000005373;ENSBTAG00000007196;ENSBTAG00000011424;ENSBTAG00000011207;ENSBTAG00000005353;ENSBTAG00000017183;ENSBTAG00000005714
GO:0005261	cation channel activity	http://amigo.geneontology.org/amigo/term/GO:0005261	167	10	1.66889	5.99202	5.85386e-06	0.00367032	282177;282573;282702;407176;538100;539528;539813;541460;614299;615761	ENSBTAG00000039340;ENSBTAG00000013300;ENSBTAG00000013657;ENSBTAG00000027320;ENSBTAG00000003130;ENSBTAG00000019212;ENSBTAG00000006432;ENSBTAG00000047743;ENSBTAG00000002985;ENSBTAG00000003398
GO:0005267	potassium channel activity	http://amigo.geneontology.org/amigo/term/GO:0005267	75	7	0.7495	9.33956	8.99147e-06	0.00367032	282573;407176;539528;539813;541460;614299;615761	ENSBTAG00000013300;ENSBTAG00000027320;ENSBTAG00000019212;ENSBTAG00000006432;ENSBTAG00000047743;ENSBTAG00000002985;ENSBTAG00000003398
GO:0022839	ion gated channel activity	http://amigo.geneontology.org/amigo/term/GO:0022839	180	10	1.7988	5.55926	1.13699e-05	0.00367032	282177;282573;282702;407176;538100;539528;539813;541460;614299;615761	ENSBTAG00000039340;ENSBTAG00000013300;ENSBTAG00000013657;ENSBTAG00000027320;ENSBTAG00000003130;ENSBTAG00000019212;ENSBTAG00000006432;ENSBTAG00000047743;ENSBTAG00000002985;ENSBTAG00000003398
GO:0022836	gated channel activity	http://amigo.geneontology.org/amigo/term/GO:0022836	184	10	1.83877	5.43841	1.37878e-05	0.00367032	282177;282573;282702;407176;538100;539528;539813;541460;614299;615761	ENSBTAG00000039340;ENSBTAG00000013300;ENSBTAG00000013657;ENSBTAG00000027320;ENSBTAG00000003130;ENSBTAG00000019212;ENSBTAG00000006432;ENSBTAG00000047743;ENSBTAG00000002985;ENSBTAG00000003398
GO:0003779	actin binding	http://amigo.geneontology.org/amigo/term/GO:0003779	206	10	2.05863	4.85761	3.66281e-05	0.00705589	281544;282573;497015;513463;523498;532090;534583;540340;613533;613741	ENSBTAG00000020407;ENSBTAG00000013300;ENSBTAG00000022004;ENSBTAG00000025136;ENSBTAG00000021576;ENSBTAG00000006434;ENSBTAG00000005373;ENSBTAG00000007196;ENSBTAG00000011424;ENSBTAG00000011207
GO:0015079	potassium ion transmembrane transporter activity	http://amigo.geneontology.org/amigo/term/GO:0015079	93	7	0.92938	7.5319	3.71084e-05	0.00705589	282573;407176;539528;539813;541460;614299;615761	ENSBTAG00000013300;ENSBTAG00000027320;ENSBTAG00000019212;ENSBTAG00000006432;ENSBTAG00000047743;ENSBTAG00000002985;ENSBTAG00000003398
GO:0005244	voltage-gated ion channel activity	http://amigo.geneontology.org/amigo/term/GO:0005244	99	7	0.98934	7.07542	5.55554e-05	0.00821603	282573;538100;539528;539813;541460;614299;615761	ENSBTAG00000039340;ENSBTAG00000013300;ENSBTAG00000027320;ENSBTAG00000019212;ENSBTAG00000006432;ENSBTAG00000047743;ENSBTAG00000003398
GO:0022832	voltage-gated channel activity	http://amigo.geneontology.org/amigo/term/GO:0022832	99	7	0.98934	7.07542	5.55554e-05	0.00821603	282573;538100;539528;539813;541460;614299;615761	ENSBTAG00000039340;ENSBTAG00000013300;ENSBTAG00000027320;ENSBTAG00000019212;ENSBTAG00000006432;ENSBTAG00000047743;ENSBTAG00000003398
GO:0005216	ion channel activity	http://amigo.geneontology.org/amigo/term/GO:0005216	229	10	2.28847	4.36972	8.95057e-05	0.0112305	282177;282573;282702;407176;538100;539528;539813;541460;614299;615761	ENSBTAG00000039340;ENSBTAG00000013300;ENSBTAG00000013657;ENSBTAG00000027320;ENSBTAG00000003130;ENSBTAG00000019212;ENSBTAG00000006432;ENSBTAG00000047743;ENSBTAG00000002985;ENSBTAG00000003398
GO:0015077	monovalent inorganic cation transmembrane transporter activity	http://amigo.geneontology.org/amigo/term/GO:0015077	230	10	2.29847	4.35072	9.2814e-05	0.0112305	282573;337925;407176;510209;538100;539528;539813;541460;614299;615761	ENSBTAG00000039340;ENSBTAG00000013300;ENSBTAG00000013861;ENSBTAG00000018227;ENSBTAG00000027320;ENSBTAG00000019212;ENSBTAG00000006432;ENSBTAG00000047743;ENSBTAG00000002985;ENSBTAG00000003398
GO:0022838	substrate-specific channel activity	http://amigo.geneontology.org/amigo/term/GO:0022838	236	10	2.35843	4.24011	0.000114927	0.0127473	282177;282573;282702;407176;538100;539528;539813;541460;614299;615761	ENSBTAG00000039340;ENSBTAG00000013300;ENSBTAG00000013657;ENSBTAG00000027320;ENSBTAG00000003130;ENSBTAG00000019212;ENSBTAG00000006432;ENSBTAG00000047743;ENSBTAG00000002985;ENSBTAG00000003398
GO:0046873	metal ion transmembrane transporter activity	http://amigo.geneontology.org/amigo/term/GO:0046873	239	10	2.38841	4.18689	0.000127562	0.0130303	282573;337925;407176;510209;538100;539528;539813;541460;614299;615761	ENSBTAG00000039340;ENSBTAG00000013300;ENSBTAG00000013861;ENSBTAG00000018227;ENSBTAG00000027320;ENSBTAG00000019212;ENSBTAG00000006432;ENSBTAG00000047743;ENSBTAG00000002985;ENSBTAG00000003398
GO:0022890	inorganic cation transmembrane transporter activity	http://amigo.geneontology.org/amigo/term/GO:0022890	341	12	3.40773	3.52141	0.000137058	0.0130303	282177;282573;282702;337925;407176;510209;538100;539528;539813;541460;614299;615761	ENSBTAG00000039340;ENSBTAG00000013300;ENSBTAG00000013861;ENSBTAG00000018227;ENSBTAG00000013657;ENSBTAG00000027320;ENSBTAG00000003130;ENSBTAG00000019212;ENSBTAG00000006432;ENSBTAG00000047743;ENSBTAG00000002985;ENSBTAG00000003398
GO:0015267	channel activity	http://amigo.geneontology.org/amigo/term/GO:0015267	250	10	2.49833	4.00267	0.000184445	0.0153436	282177;282573;282702;407176;538100;539528;539813;541460;614299;615761	ENSBTAG00000039340;ENSBTAG00000013300;ENSBTAG00000013657;ENSBTAG00000027320;ENSBTAG00000003130;ENSBTAG00000019212;ENSBTAG00000006432;ENSBTAG00000047743;ENSBTAG00000002985;ENSBTAG00000003398
GO:0022803	passive transmembrane transporter activity	http://amigo.geneontology.org/amigo/term/GO:0022803	250	10	2.49833	4.00267	0.000184445	0.0153436	282177;282573;282702;407176;538100;539528;539813;541460;614299;615761	ENSBTAG00000039340;ENSBTAG00000013300;ENSBTAG00000013657;ENSBTAG00000027320;ENSBTAG00000003130;ENSBTAG00000019212;ENSBTAG00000006432;ENSBTAG00000047743;ENSBTAG00000002985;ENSBTAG00000003398
GO:0005249	voltage-gated potassium channel activity	http://amigo.geneontology.org/amigo/term/GO:0005249	55	5	0.549634	9.09697	0.000209125	0.0163733	282573;539528;539813;541460;615761	ENSBTAG00000013300;ENSBTAG00000027320;ENSBTAG00000019212;ENSBTAG00000006432;ENSBTAG00000003398
GO:0008324	cation transmembrane transporter activity	http://amigo.geneontology.org/amigo/term/GO:0008324	377	12	3.76749	3.18515	0.000347221	0.025675	282177;282573;282702;337925;407176;510209;538100;539528;539813;541460;614299;615761	ENSBTAG00000039340;ENSBTAG00000013300;ENSBTAG00000013861;ENSBTAG00000018227;ENSBTAG00000013657;ENSBTAG00000027320;ENSBTAG00000003130;ENSBTAG00000019212;ENSBTAG00000006432;ENSBTAG00000047743;ENSBTAG00000002985;ENSBTAG00000003398
GO:0005251	delayed rectifier potassium channel activity	http://amigo.geneontology.org/amigo/term/GO:0005251	15	3	0.1499	20.0133	0.000402579	0.0282017	539528;539813;615761	ENSBTAG00000027320;ENSBTAG00000006432;ENSBTAG00000003398
GO:0015464	acetylcholine receptor activity	http://amigo.geneontology.org/amigo/term/GO:0015464	17	3	0.169887	17.6588	0.00059301	0.0394648	282177;282702;522170	ENSBTAG00000013657;ENSBTAG00000003130;ENSBTAG00000014674
