# Supplementary material for: Androglobin gene expression patterns and FOXJ1-dependent regulation indicate its functional association with ciliogenesis
Source: J Biol Chem. 2021 Jan 13;296:100291. doi: 10.1016/j.jbc.2021.100291 (PMC7949040; doi:10.1016/j.jbc.2021.100291)
Supplement: Supplemental File 2 [file mmc3.xlsx]

## Sheet: correlation_ADGB_Hsa
Ensembl Gene ID	Gene Symbol
ENSG00000269711	-
ENSG00000237763	AMY1A
ENSG00000273167	-
ENSG00000197745	SCGB1D4
ENSG00000122133	PAEP
ENSG00000170099	SERPINA6
ENSG00000122136	OBP2A
ENSG00000124935	SCGB1D2
ENSG00000171234	UGT2B7
ENSG00000124664	SPDEF
ENSG00000116299	KIAA1324
ENSG00000124107	SLPI
ENSG00000160472	TMEM190
ENSG00000197506	SLC28A3
ENSG00000106541	AGR2
ENSG00000123977	DAW1
ENSG00000188039	NWD1
ENSG00000077327	SPAG6
ENSG00000133115	STOML3
ENSG00000154162	CDH12
ENSG00000258752	-
ENSG00000226321	CROCC2
ENSG00000124939	SCGB2A1
ENSG00000147206	NXF3
ENSG00000162069	BICDL2
ENSG00000105289	TJP3
ENSG00000165215	CLDN3
ENSG00000166959	MS4A8
ENSG00000110195	FOLR1
ENSG00000175267	VWA3A
ENSG00000260220	CCDC187
ENSG00000187726	DNAJB13
ENSG00000170231	FABP6
ENSG00000181085	MAPK15
ENSG00000142609	CFAP74
ENSG00000162571	TTLL10
ENSG00000173702	MUC13
ENSG00000117501	MROH9
ENSG00000125798	FOXA2
ENSG00000039139	DNAH5
ENSG00000197057	DTHD1
ENSG00000158486	DNAH3
ENSG00000230062	ANKRD66
ENSG00000165164	CFAP47
ENSG00000203985	LDLRAD1
ENSG00000186329	TMEM212; LOC105374218
ENSG00000179813	FAM216B
ENSG00000174776	WDR49
ENSG00000277893	SRD5A2
ENSG00000165309	ARMC3
ENSG00000188817	SNTN
ENSG00000166596	CFAP52
ENSG00000230873	STMND1
ENSG00000159625	DRC7
ENSG00000196169	KIF19
ENSG00000176601	MAP3K19
ENSG00000173627	APOBEC4
ENSG00000183273	CCDC60
ENSG00000152611	CAPSL
ENSG00000136918	WDR38
ENSG00000167858	TEKT1
ENSG00000157330	C1orf158
ENSG00000186471	AKAP14
ENSG00000162598	C1orf87
ENSG00000181378	CFAP65
ENSG00000153789	FAM92B
ENSG00000171595	DNAI2
ENSG00000169064	ZBBX
ENSG00000137473	TTC29
ENSG00000197653	DNAH10
ENSG00000118492	ADGB
ENSG00000112539	C6orf118
ENSG00000162643	WDR63
ENSG00000188931	CFAP126
ENSG00000188523	CFAP77
ENSG00000109182	CWH43
ENSG00000160838	LRRC71
ENSG00000160401	CFAP157
ENSG00000204711	C9orf135
ENSG00000206113	CFAP99
ENSG00000184012	TMPRSS2
ENSG00000157856	DRC1
ENSG00000145491	ROPN1L
ENSG00000243910	TUBA4B
ENSG00000117472	TSPAN1
ENSG00000148735	PLEKHS1
ENSG00000277639	LOC105371267
ENSG00000129654	FOXJ1
ENSG00000187492	CDHR4
ENSG00000270765	GAS2L2
ENSG00000173467	AGR3
ENSG00000124237	C20orf85
ENSG00000179902	C1orf194
ENSG00000152939	MARVELD2
ENSG00000135373	EHF
ENSG00000124490	CRISP2
ENSG00000096006	CRISP3
ENSG00000157765	SLC34A2
ENSG00000137673	MMP7
ENSG00000180921	FAM83H
ENSG00000166589	CDH16

## Sheet: biological_process
geneSet	description	link	size	overlap	expect	enrichmentRatio	pValue	FDR	overlapId	userId
GO:0007017	microtubule-based process	http://amigo.geneontology.org/amigo/term/GO:0007017	729	15	2.49328	6.01617	1.41324e-08	0.000128478	1767;55567;64446;83659;83853;85452;92749;124602;126820;196385;225689;286207;374407;399693;401236	ENSG00000260220;ENSG00000187726;ENSG00000181085;ENSG00000142609;ENSG00000039139;ENSG00000158486;ENSG00000230873;ENSG00000196169;ENSG00000167858;ENSG00000171595;ENSG00000197653;ENSG00000162643;ENSG00000160401;ENSG00000157856;ENSG00000145491
GO:0035082	axoneme assembly	http://amigo.geneontology.org/amigo/term/GO:0035082	61	6	0.208628	28.7593	5.86462e-08	0.000196243	1767;64446;85452;92749;286207;374407	ENSG00000187726;ENSG00000142609;ENSG00000039139;ENSG00000171595;ENSG00000160401;ENSG00000157856
GO:0003341	cilium movement	http://amigo.geneontology.org/amigo/term/GO:0003341	62	6	0.212048	28.2954	6.47594e-08	0.000196243	1767;55567;64446;83659;83853;92749	ENSG00000039139;ENSG00000158486;ENSG00000167858;ENSG00000171595;ENSG00000157856;ENSG00000145491
GO:0044782	cilium organization	http://amigo.geneontology.org/amigo/term/GO:0044782	409	11	1.39884	7.86368	1.13756e-07	0.000258538	1767;2302;64446;83659;85452;92749;124602;225689;257177;286207;374407	ENSG00000187726;ENSG00000181085;ENSG00000142609;ENSG00000039139;ENSG00000196169;ENSG00000167858;ENSG00000171595;ENSG00000188931;ENSG00000160401;ENSG00000157856;ENSG00000129654
GO:0007018	microtubule-based movement	http://amigo.geneontology.org/amigo/term/GO:0007018	271	9	0.926857	9.71023	3.16527e-07	0.000575509	1767;55567;64446;83659;83853;92749;124602;126820;196385	ENSG00000039139;ENSG00000158486;ENSG00000196169;ENSG00000167858;ENSG00000171595;ENSG00000197653;ENSG00000162643;ENSG00000157856;ENSG00000145491
GO:0001578	microtubule bundle formation	http://amigo.geneontology.org/amigo/term/GO:0001578	89	6	0.304392	19.7114	5.70247e-07	0.00086402	1767;64446;85452;92749;286207;374407	ENSG00000187726;ENSG00000142609;ENSG00000039139;ENSG00000171595;ENSG00000160401;ENSG00000157856
GO:0060271	cilium assembly	http://amigo.geneontology.org/amigo/term/GO:0060271	393	9	1.34411	6.69586	6.80298e-06	0.00883512	1767;2302;64446;83659;85452;92749;225689;286207;374407	ENSG00000187726;ENSG00000181085;ENSG00000142609;ENSG00000039139;ENSG00000167858;ENSG00000171595;ENSG00000160401;ENSG00000157856;ENSG00000129654
GO:0000226	microtubule cytoskeleton organization	http://amigo.geneontology.org/amigo/term/GO:0000226	540	10	1.84687	5.41455	1.2867e-05	0.0146217	1767;64446;85452;92749;124602;225689;286207;374407;399693;401236	ENSG00000260220;ENSG00000187726;ENSG00000181085;ENSG00000142609;ENSG00000039139;ENSG00000230873;ENSG00000196169;ENSG00000171595;ENSG00000160401;ENSG00000157856
GO:0007368	determination of left/right symmetry	http://amigo.geneontology.org/amigo/term/GO:0007368	115	5	0.393316	12.7124	4.50814e-05	0.0439004	1767;2302;2348;64446;92749	ENSG00000110195;ENSG00000039139;ENSG00000171595;ENSG00000157856;ENSG00000129654
GO:0060487	lung epithelial cell differentiation	http://amigo.geneontology.org/amigo/term/GO:0060487	21	3	0.0718229	41.7694	4.82899e-05	0.0439004	2302;10551;25803	ENSG00000124664;ENSG00000106541;ENSG00000129654
GO:0060479	lung cell differentiation	http://amigo.geneontology.org/amigo/term/GO:0060479	22	3	0.075243	39.8708	5.5779e-05	0.0451802	2302;10551;25803	ENSG00000124664;ENSG00000106541;ENSG00000129654
GO:0009855	determination of bilateral symmetry	http://amigo.geneontology.org/amigo/term/GO:0009855	123	5	0.420677	11.8856	6.21631e-05	0.0451802	1767;2302;2348;64446;92749	ENSG00000110195;ENSG00000039139;ENSG00000171595;ENSG00000157856;ENSG00000129654
GO:0009799	specification of symmetry	http://amigo.geneontology.org/amigo/term/GO:0009799	124	5	0.424097	11.7898	6.46071e-05	0.0451802	1767;2302;2348;64446;92749	ENSG00000110195;ENSG00000039139;ENSG00000171595;ENSG00000157856;ENSG00000129654

## Sheet: cellular_component
geneSet	description	link	size	overlap	expect	enrichmentRatio	pValue	FDR	overlapId	userId
GO:0005929	cilium	http://amigo.geneontology.org/amigo/term/GO:0005929	590	22	1.71005	12.8651	0	0	1767;9576;55567;64446;83659;83853;84229;85452;92749;124602;132203;146845;158798;161003;164781;196385;225689;255101;257177;286207;374407;389799	ENSG00000123977;ENSG00000077327;ENSG00000133115;ENSG00000187726;ENSG00000181085;ENSG00000142609;ENSG00000039139;ENSG00000158486;ENSG00000188817;ENSG00000166596;ENSG00000159625;ENSG00000196169;ENSG00000167858;ENSG00000186471;ENSG00000181378;ENSG00000171595;ENSG00000197653;ENSG00000188931;ENSG00000188523;ENSG00000160401;ENSG00000157856;ENSG00000145491
GO:0005930	axoneme	http://amigo.geneontology.org/amigo/term/GO:0005930	114	10	0.330416	30.2649	8.91398e-13	3.8157e-10	1767;9576;55567;64446;85452;92749;124602;158798;225689;374407	ENSG00000077327;ENSG00000187726;ENSG00000181085;ENSG00000142609;ENSG00000039139;ENSG00000158486;ENSG00000196169;ENSG00000186471;ENSG00000171595;ENSG00000157856
GO:0097014	ciliary plasm	http://amigo.geneontology.org/amigo/term/GO:0097014	115	10	0.333314	30.0017	9.74221e-13	3.8157e-10	1767;9576;55567;64446;85452;92749;124602;158798;225689;374407	ENSG00000077327;ENSG00000187726;ENSG00000181085;ENSG00000142609;ENSG00000039139;ENSG00000158486;ENSG00000196169;ENSG00000186471;ENSG00000171595;ENSG00000157856
GO:0031514	motile cilium	http://amigo.geneontology.org/amigo/term/GO:0031514	178	10	0.515913	19.3831	7.77284e-11	2.28327e-08	1767;9576;64446;83659;83853;84229;92749;146845;255101;374407	ENSG00000077327;ENSG00000187726;ENSG00000039139;ENSG00000166596;ENSG00000159625;ENSG00000167858;ENSG00000181378;ENSG00000171595;ENSG00000157856;ENSG00000145491
GO:0032838	plasma membrane bounded cell projection cytoplasm	http://amigo.geneontology.org/amigo/term/GO:0032838	196	10	0.568084	17.603	2.00768e-10	4.71804e-08	1767;9576;55567;64446;85452;92749;124602;158798;225689;374407	ENSG00000077327;ENSG00000187726;ENSG00000181085;ENSG00000142609;ENSG00000039139;ENSG00000158486;ENSG00000196169;ENSG00000186471;ENSG00000171595;ENSG00000157856
GO:0044441	ciliary part	http://amigo.geneontology.org/amigo/term/GO:0044441	440	12	1.27529	9.40963	3.37962e-09	6.61843e-07	1767;9576;55567;64446;85452;92749;124602;158798;225689;257177;286207;374407	ENSG00000077327;ENSG00000187726;ENSG00000181085;ENSG00000142609;ENSG00000039139;ENSG00000158486;ENSG00000196169;ENSG00000186471;ENSG00000171595;ENSG00000188931;ENSG00000160401;ENSG00000157856
GO:0030286	dynein complex	http://amigo.geneontology.org/amigo/term/GO:0030286	49	6	0.142021	42.2473	5.56349e-09	9.33872e-07	1767;55567;64446;92749;126820;196385	ENSG00000039139;ENSG00000158486;ENSG00000171595;ENSG00000197653;ENSG00000162643;ENSG00000157856
GO:0005858	axonemal dynein complex	http://amigo.geneontology.org/amigo/term/GO:0005858	18	4	0.0521709	76.671	1.8586e-07	2.72982e-05	1767;55567;64446;92749	ENSG00000039139;ENSG00000158486;ENSG00000171595;ENSG00000157856
GO:0005875	microtubule associated complex	http://amigo.geneontology.org/amigo/term/GO:0005875	148	7	0.428961	16.3185	2.19381e-07	2.86414e-05	1767;55567;64446;92749;124602;126820;196385	ENSG00000039139;ENSG00000158486;ENSG00000196169;ENSG00000171595;ENSG00000197653;ENSG00000162643;ENSG00000157856
GO:0044430	cytoskeletal part	http://amigo.geneontology.org/amigo/term/GO:0044430	1621	18	4.69828	3.83119	2.99943e-07	3.52433e-05	1767;9576;55567;64446;83659;85452;92749;124602;126820;158798;196385;225689;257177;286077;286207;339145;374407;399693	ENSG00000077327;ENSG00000260220;ENSG00000187726;ENSG00000181085;ENSG00000142609;ENSG00000039139;ENSG00000158486;ENSG00000196169;ENSG00000167858;ENSG00000186471;ENSG00000153789;ENSG00000171595;ENSG00000197653;ENSG00000162643;ENSG00000188931;ENSG00000160401;ENSG00000157856;ENSG00000180921
GO:0099568	cytoplasmic region	http://amigo.geneontology.org/amigo/term/GO:0099568	479	10	1.38833	7.20291	9.55327e-07	0.000102046	1767;9576;55567;64446;85452;92749;124602;158798;225689;374407	ENSG00000077327;ENSG00000187726;ENSG00000181085;ENSG00000142609;ENSG00000039139;ENSG00000158486;ENSG00000196169;ENSG00000186471;ENSG00000171595;ENSG00000157856
GO:0015630	microtubule cytoskeleton	http://amigo.geneontology.org/amigo/term/GO:0015630	1165	14	3.37662	4.14616	3.6673e-06	0.000348145	1767;9576;55567;64446;83659;92749;124602;126820;196385;225689;257177;286207;339145;399693	ENSG00000077327;ENSG00000260220;ENSG00000181085;ENSG00000039139;ENSG00000158486;ENSG00000196169;ENSG00000167858;ENSG00000153789;ENSG00000171595;ENSG00000197653;ENSG00000162643;ENSG00000188931;ENSG00000160401;ENSG00000157856
GO:0044447	axoneme part	http://amigo.geneontology.org/amigo/term/GO:0044447	37	4	0.10724	37.2994	3.85182e-06	0.000348145	1767;55567;64446;92749	ENSG00000039139;ENSG00000158486;ENSG00000171595;ENSG00000157856
GO:0044463	cell projection part	http://amigo.geneontology.org/amigo/term/GO:0044463	1425	14	4.1302	3.38967	3.63656e-05	0.00284864	1767;2348;9576;10568;55567;64446;85452;92749;124602;158798;225689;257177;286207;374407	ENSG00000077327;ENSG00000110195;ENSG00000187726;ENSG00000181085;ENSG00000142609;ENSG00000039139;ENSG00000158486;ENSG00000196169;ENSG00000186471;ENSG00000171595;ENSG00000188931;ENSG00000160401;ENSG00000157856;ENSG00000157765
GO:0120038	plasma membrane bounded cell projection part	http://amigo.geneontology.org/amigo/term/GO:0120038	1425	14	4.1302	3.38967	3.63656e-05	0.00284864	1767;2348;9576;10568;55567;64446;85452;92749;124602;158798;225689;257177;286207;374407	ENSG00000077327;ENSG00000110195;ENSG00000187726;ENSG00000181085;ENSG00000142609;ENSG00000039139;ENSG00000158486;ENSG00000196169;ENSG00000186471;ENSG00000171595;ENSG00000188931;ENSG00000160401;ENSG00000157856;ENSG00000157765
GO:0005874	microtubule	http://amigo.geneontology.org/amigo/term/GO:0005874	402	7	1.16515	6.0078	0.000150011	0.0108848	1767;9576;55567;64446;83659;124602;196385	ENSG00000077327;ENSG00000039139;ENSG00000158486;ENSG00000196169;ENSG00000167858;ENSG00000171595;ENSG00000197653
GO:0097729	9+2 motile cilium	http://amigo.geneontology.org/amigo/term/GO:0097729	94	4	0.272448	14.6817	0.000157482	0.0108848	1767;64446;83659;374407	ENSG00000187726;ENSG00000039139;ENSG00000167858;ENSG00000171595
GO:0036157	outer dynein arm	http://amigo.geneontology.org/amigo/term/GO:0036157	9	2	0.0260855	76.671	0.00029268	0.0191055	1767;64446	ENSG00000039139;ENSG00000171595
GO:0005923	bicellular tight junction	http://amigo.geneontology.org/amigo/term/GO:0005923	121	4	0.350705	11.4056	0.000414203	0.0256152	1365;27134;153562;225689	ENSG00000105289;ENSG00000165215;ENSG00000181085;ENSG00000152939
GO:0070160	tight junction	http://amigo.geneontology.org/amigo/term/GO:0070160	126	4	0.365197	10.953	0.000482841	0.0283669	1365;27134;153562;225689	ENSG00000105289;ENSG00000165215;ENSG00000181085;ENSG00000152939
GO:0043296	apical junction complex	http://amigo.geneontology.org/amigo/term/GO:0043296	141	4	0.408672	9.78779	0.000737194	0.0412478	1365;27134;153562;225689	ENSG00000105289;ENSG00000165215;ENSG00000181085;ENSG00000152939
GO:0099513	polymeric cytoskeletal fiber	http://amigo.geneontology.org/amigo/term/GO:0099513	692	8	2.00568	3.98867	0.000782881	0.0418129	1767;9576;55567;64446;83659;124602;196385;286077	ENSG00000077327;ENSG00000039139;ENSG00000158486;ENSG00000196169;ENSG00000167858;ENSG00000171595;ENSG00000197653;ENSG00000180921

## Sheet: molecular function
geneSet	description	link	size	overlap	expect	enrichmentRatio	pValue	FDR	overlapId	userId
GO:1990939	ATP-dependent microtubule motor activity	http://amigo.geneontology.org/amigo/term/GO:1990939	44	6	0.131966	45.4664	3.45501e-09	6.48505e-06	1767;55567;64446;124602;126820;196385	ENSG00000039139;ENSG00000158486;ENSG00000196169;ENSG00000171595;ENSG00000197653;ENSG00000162643
GO:0045503	dynein light chain binding	http://amigo.geneontology.org/amigo/term/GO:0045503	25	5	0.0749805	66.684	1.00344e-08	9.41729e-06	1767;55567;64446;126820;196385	ENSG00000039139;ENSG00000158486;ENSG00000171595;ENSG00000197653;ENSG00000162643
GO:0003777	microtubule motor activity	http://amigo.geneontology.org/amigo/term/GO:0003777	83	6	0.248935	24.1027	1.69112e-07	0.000105808	1767;55567;64446;124602;126820;196385	ENSG00000039139;ENSG00000158486;ENSG00000196169;ENSG00000171595;ENSG00000197653;ENSG00000162643
GO:0003774	motor activity	http://amigo.geneontology.org/amigo/term/GO:0003774	135	6	0.404895	14.8187	2.99143e-06	0.00140373	1767;55567;64446;124602;126820;196385	ENSG00000039139;ENSG00000158486;ENSG00000196169;ENSG00000171595;ENSG00000197653;ENSG00000162643
GO:0008569	ATP-dependent microtubule motor activity, minus-end-directed	http://amigo.geneontology.org/amigo/term/GO:0008569	18	3	0.053986	55.57	2.00682e-05	0.0075336	1767;55567;196385	ENSG00000039139;ENSG00000158486;ENSG00000197653
GO:0008574	ATP-dependent microtubule motor activity, plus-end-directed	http://amigo.geneontology.org/amigo/term/GO:0008574	26	3	0.0779797	38.4715	6.28708e-05	0.0196681	64446;124602;126820	ENSG00000196169;ENSG00000171595;ENSG00000162643
GO:0051959	dynein light intermediate chain binding	http://amigo.geneontology.org/amigo/term/GO:0051959	29	3	0.0869774	34.4917	8.77995e-05	0.0228406	1767;55567;196385	ENSG00000039139;ENSG00000158486;ENSG00000197653
GO:0045505	dynein intermediate chain binding	http://amigo.geneontology.org/amigo/term/GO:0045505	30	3	0.0899766	33.342	9.73492e-05	0.0228406	1767;55567;196385	ENSG00000039139;ENSG00000158486;ENSG00000197653
